# Supplementary material for: Genome-Wide Characterization and Analysis of CIPK Gene Family in Two Cultivated Allopolyploid Cotton Species: Sequence Variation, Association with Seed Oil Content, and the Role of GhCIPK6
Source: Int J Mol Sci. 2020 Jan 29;21(3):863. doi: 10.3390/ijms21030863 (PMC7037685; doi:10.3390/ijms21030863)
Supplement: Supplementary file 1 [file ijms-21-00863-s001.zip]

Archive with 14 entries (12 files):
- ijms-686279-final/
- ijms-686279-final/ijms-686279-supplementary/
- ijms-686279-final/ijms-686279-supplementary/Figure S1.jpg
- ijms-686279-final/ijms-686279-supplementary/Figure S10.jpg
- ijms-686279-final/ijms-686279-supplementary/Figure S11.jpg
- ijms-686279-final/ijms-686279-supplementary/Figure S2.jpg
- ijms-686279-final/ijms-686279-supplementary/Figure S3.jpg
- ijms-686279-final/ijms-686279-supplementary/Figure S4.jpg
- ijms-686279-final/ijms-686279-supplementary/Figure S5.jpg
- ijms-686279-final/ijms-686279-supplementary/Figure S6.pdf
- ijms-686279-final/ijms-686279-supplementary/Figure S7.pdf
- ijms-686279-final/ijms-686279-supplementary/Figure S8.tif
- ijms-686279-final/ijms-686279-supplementary/Figure S9.tif
- ijms-686279-final/ijms-686279-supplementary/ijms-686279-supplementary.xlsx
