# Supplementary material for: Genome-Wide Characterization and Analysis of CIPK Gene Family in Two Cultivated Allopolyploid Cotton Species: Sequence Variation, Association with Seed Oil Content, and the Role of GhCIPK6
Source: Int J Mol Sci. 2020 Jan 29;21(3):863. doi: 10.3390/ijms21030863 (PMC7037685; doi:10.3390/ijms21030863)
Supplement: Supplementary file 1 [file ijms-21-00863-s001.zip › ijms-686279-final/ijms-686279-supplementary/ijms-686279-supplementary.xlsx]

## Sheet: Table S1
Table S1. The CIPK genes used to construct phylogenetic tree in other species.
Arabidopsis			Rice
Gene name	Gene ID		Gene name	Gene ID
AtCIPK1	At3g17510		OsCIPK1	LOC_Os01g18800
AtCIPK2	At5g07070		OsCIPK2	LOC_Os07g48100
AtCIPK3	At2g26980		OsCIPK3	LOC_Os03g20380
AtCIPK4	At4g14580		OsCIPK4	LOC_Os12g41090
AtCIPK5	At5g10930		OsCIPK5	LOC_Os01g10890
AtCIPK6	At4g30960		OsCIPK6	LOC_Os08g34240
AtCIPK7	At3g23000		OsCIPK7	LOC_Os03g43440
AtCIPK8	At4g24400		OsCIPK8	LOC_Os01g35184
AtCIPK9	At1g01140		OsCIPK9	LOC_Os03g03510
AtCIPK10	At5g58380		OsCIPK10	LOC_Os03g22050
AtCIPK11	At2g30360		OsCIPK11	LOC_Os01g60910
AtCIPK12	At4g18700		OsCIPK12	LOC_Os01g55450
AtCIPK13	At2g34180		OsCIPK13	LOC_Os01g10870
AtCIPK14	At5g01820		OsCIPK14	LOC_Os12g02200
AtCIPK15	At5g01810		OsCIPK15	LOC_Os11g02240
AtCIPK16	At2g25090		OsCIPK16	LOC_Os09g25090
AtCIPK17	At1g48260		OsCIPK17	LOC_Os05g04550
AtCIPK18	At1g29230		OsCIPK18	LOC_Os05g26820
AtCIPK19	At5g45810		OsCIPK19	LOC_Os05g43840
AtCIPK20	At5g45820		OsCIPK20	LOC_Os05g11790
AtCIPK21	At5g57630		OsCIPK21	LOC_Os07g44290
AtCIPK22	At2g38490		OsCIPK22	LOC_Os05g26940
AtCIPK23	At1g30270		OsCIPK23	LOC_Os07g05620
AtCIPK24	At5g35410		OsCIPK24	LOC_Os06g40370
AtCIPK25	At5g25110		OsCIPK25	LOC_Os06g35160
AtCIPK26	At5g21326		OsCIPK26	LOC_Os02g06570
			OsCIPK27	LOC_Os09g25100
			OsCIPK28	LOC_Os05g39870
			OsCIPK29	LOC_Os07g48090
			OsCIPK30	LOC_Os01g55440
			OsCIPK31	LOC_Os07g48760
			OsCIPK32	LOC_Os12g03810
			OsCIPK33	LOC_Os11g03970
			OsCIPK34	LOC_Os02g08140

## Sheet: Table S2
Table S2. The list of the CIPK genes identified in G. hirsutum.
Gene name	Locus ID (NAU)	Genomics position	CDS length (bp)	Amino acid length (aa)	Gene length (bp)	Mw (kDa)	pI	Strand	Locus ID (ZJU)	Locus ID (HAU)
GhCIPK1	Gh_A02G0045	A02：301702-302994	1293	430	1293	49.2	6.45	+	GH_A02G0047.1	Ghir_A02G000510.1
GhCIPK2	Gh_A02G0047	A02：312633-313985	1353	450	1353	50.79	8.96	-	GH_A02G0049.1	Ghir_A02G000530.1
GhCIPK3	Gh_A02G0339	A02：4015866-4017254	1389	462	1389	51.16	9.03	+	GH_A02G0371.1	Ghir_A02G003660.1
GhCIPK4	Gh_A03G0193	A03：2913594-2914817	1224	407	1224	46.07	9.21	+	GH_A03G0331.1	Ghir_A03G003080.1
GhCIPK5	Gh_A03G0196	A03：2928617-2930047	1431	476	1431	54.46	8.78	-	GH_A03G0334.1	Ghir_A03G003110.1
GhCIPK6	Gh_A05G0418	A05：4720527-4722095	1365	454	1569	51.41	9.37	-	GH_A05G0538.1	Ghir_A05G005440.1
GhCIPK7	Gh_A05G0482	A05：5249326-5250678	1353	450	1353	51.27	8.96	+	GH_A05G0602.1	Ghir_A05G006110.1
GhCIPK8	Gh_A05G0601	A05：6394840-6399474	1323	440	4635	50.26	6.49	+	GH_A05G0742.1	Ghir_A05G007490.1
GhCIPK9	Gh_A05G1020	A05：10256855-10258201	1347	448	1347	50.75	9.27	+	GH_A05G1204.1	Ghir_A05G012310.1
GhCIPK10	Gh_A05G1293	A05：13277307-13278761	1455	484	1455	53.83	8.4	+	GH_A05G1550.1	Ghir_A05G015920.1
GhCIPK11	Gh_A05G2394	A05：29707386-29708711	1326	441	1326	49.72	9.41	-	GH_A05G2813.1	Ghir_A05G028500.1
GhCIPK12	Gh_A06G0475	A06：9107511-9116036	1341	446	8526	50.59	9.05	+	GH_A06G0599.1	Ghir_A06G005800.1
GhCIPK13	Gh_A06G0873	A06：33360018-33361313	1296	431	1296	48.55	9.17	-	GH_A06G1049.1	Ghir_A06G010250.1
GhCIPK14	Gh_A06G0919	A06：36770365-36771714	1350	449	1350	50.88	8.56	-	GH_A06G1108.1	Ghir_A06G010880.1
GhCIPK15	Gh_A06G1159	A06：79405748-79407070	1323	440	1323	50.07	9.35	+	GH_A06G1514.1	Ghir_A06G014170.1
GhCIPK16	Gh_A06G1160	A06：79738843-79740282	1440	479	1440	53.42	7.09	-	GH_A06G1518.1	Ghir_A06G014320.1
GhCIPK17	Gh_A06G1219	A06：88102737-88108568	1431	476	5832	53.24	9.04	+	GH_A06G1618.1	Ghir_A06G015080.1
GhCIPK18	Gh_A06G1572	A06：100273728-100275035	1308	435	1308	48.98	9.26	+	GH_A06G2058.1	Ghir_A06G019290.1
GhCIPK19	Gh_A06G1594	A06：100603107-100608690	1446	481	5584	54.43	8.34	+	GH_A06G2082.1	Ghir_A06G019520.1
GhCIPK20	Gh_A07G0210	A07：2565789-2567287	1368	455	1499	51.51	9.41	-	GH_A07G0316.1	Ghir_A07G003140.1
GhCIPK21	Gh_A07G0260	A07：3230637-3231977	1341	446	1341	50.7	8.87	+	GH_A07G0367.1	Ghir_A07G003660.1
GhCIPK22	Gh_A07G1075	A07：21797067-21803253	1320	439	6187	50.32	6.86	-	GH_A07G1295.1	Ghir_A07G012600.1
GhCIPK23	Gh_A07G1228	A07：27938535-27941951	1335	444	3417	50.77	8.68	-	GH_A07G1458.1	Ghir_A07G014240.1
GhCIPK24	Gh_A08G0773	A08：28968573-28971101	1542	513	2529	57.98	8.99	-	GH_A08G0969.1	Ghir_A08G009330.1
GhCIPK25	Gh_A09G0653	A09：49820229-49825799	1341	446	5571	49.84	6.73	-	GH_A09G0855.1	Ghir_A09G007500.1
GhCIPK26	Gh_A09G0711	A09：52830264-52833420	1473	490	3157	56.04	9	+	GH_A09G0932.1	Ghir_A09G008220.1
GhCIPK27	Gh_A09G0738	A09：53291797-53298835	1422	473	7039	53.36	9.21	-	GH_A09G0957.1	Ghir_A09G008500.1
GhCIPK28	Gh_A09G1004	A09：59966369-59969961	1329	442	3593	50.74	7.21	+	GH_A09G1230.1	Ghir_A09G011530.1
GhCIPK29	Gh_A09G1937	A09：72542163-72543539	1377	458	1377	50.86	8.17	+	GH_A09G2426.1	Ghir_A09G023620.1
GhCIPK30	Gh_A10G0336	A10：3063903-3065339	1437	478	1437	53.41	8.24	+	GH_A10G0377.1	Ghir_A10G003340.1
GhCIPK31	Gh_A10G0406	A10：4036396-4041446	1407	468	5051	52.38	9.12	+	GH_A10G0447.1	Ghir_A10G004180.1
GhCIPK32	Gh_A10G1057	A10：44474286-44475635	1350	449	1350	49.71	9.3	-	GH_A10G1282.1	Ghir_A10G012030.1
GhCIPK33	Gh_A10G1323	A10：70179037-70180320	1284	427	1284	48.98	8.28	-	GH_A10G1616.1	Ghir_A10G015150.1
GhCIPK34	Gh_A10G1617	A10：87174925-87175587	663	220	663	24.89	9.56	-	GH_A10G1976.1	Ghir_A10G018540.1
GhCIPK35	Gh_A11G0911	A11：9648603-9652958	1350	449	4356	50.94	8.58	+	GH_A11G1046.1	Ghir_A11G010790.1
GhCIPK36	Gh_A12G1043	A12：62327203-62333606	1032	343	6404	38.99	8.06	+	GH_A12G1319.1	Ghir_A12G012440.1
GhCIPK37	Gh_A13G1623	A13：75062402-75063914	1398	465	1513	52.49	9.38	+	GH_A13G2130.1	Ghir_A13G019690.1
GhCIPK38	Gh_D02G0058	D02：341646-342938	1293	430	1293	49.33	6.39	+	GH_D02G0047.1	Ghir_D02G000510.1
GhCIPK39	Gh_D02G0060	D02：353473-354825	1353	450	1353	50.86	8.78	-	GH_D02G0049.1	Ghir_D02G000530.1
GhCIPK40	Gh_D02G0404	D02：5207702-5209090	1389	462	1389	54.33	8.68	+	GH_D02G0395.1	Ghir_D02G004050.1
GhCIPK41	Gh_D03G1385	D03：42505673-42507103	1431	476	1431	46.12	9.22	+	GH_D03G1637.1	Ghir_D03G015900.1
GhCIPK42	Gh_D03G1388	D03：42540460-42541683	1224	407	1224	51.3	9.32	-	GH_D03G1640.1	Ghir_D03G015930.1
GhCIPK43	Gh_D05G0536	D05：4357435-4358998	1365	454	1564	51.17	8.95	-	GH_D05G0536.1	Ghir_D05G005510.1
GhCIPK44	Gh_D05G0599	D05：4865742-4867094	1353	450	1353	50.25	7.19	+	GH_D05G0598.1	Ghir_D05G006180.1
GhCIPK45	Gh_D05G0732	D05：6018959-6023612	1323	440	4654	50.49	9.27	+	GH_D05G0738.1	Ghir_D05G007550.1
GhCIPK46	Gh_D05G1138	D05：9767303-9768649	1347	448	1347	53.34	8.54	+	GH_D05G1206.1	Ghir_D05G012030.1
GhCIPK47	Gh_D05G1464	D05：13036106-13037542	1437	478	1437	51.15	8.56	+	GH_D05G1579.1	-
GhCIPK48	Gh_D05G2084	D05：19377503-19381107	1350	449	3605	49.73	9.44	+	GH_D05G2203.1	Ghir_D05G022120.1
GhCIPK49	Gh_D05G2659	D05：27762148-27763473	1326	441	1326	51.19	7.15	-	GH_D05G2825.1	Ghir_D05G028520.1
GhCIPK50	Gh_D06G0240	D06：2550394-2553958	1353	450	3565	50.48	9.05	+	GH_D06G0290.1	Ghir_D06G002900.1
GhCIPK51	Gh_D06G0521	D06：7915286-7922101	1338	445	6816	50.79	9.35	+	GH_D06G0575.1	Ghir_D06G005850.1
GhCIPK52	Gh_D06G1020	D06：21731900-21733431	1353	450	1532	51.18	9.03	-	GH_D06G1067.1	Ghir_D06G010610.1
GhCIPK53	Gh_D06G1080	D06：24075242-24076591	1350	449	1350	51.01	8.42	-	GH_D06G1132.1	Ghir_D06G011220.1
GhCIPK54	Gh_D06G1440	D06：46716902-46718224	1323	440	1323	50.06	9.23	+	GH_D06G1555.1	Ghir_D06G014950.1
GhCIPK55	Gh_D06G1441	D06：46855259-46856698	1440	479	1440	53.49	6.75	-	GH_D06G1557.1	Ghir_D06G014970.1
GhCIPK56	Gh_D06G1928	D06：60407459-60408769	1311	436	1311	49	9.29	+	GH_D06G2100.1	Ghir_D06G020460.1
GhCIPK57	Gh_D06G1948	D06：60658830-60664748	1371	456	5919	51.17	8.35	+	GH_D06G2120.1	Ghir_D06G020660.1
GhCIPK58	Gh_D06G2143	D06：63267674-63269062	1389	462	1389	52.4	8.78	-	GH_D06G2315.1	Ghir_D06G022500.1
GhCIPK59	Gh_D07G0265	D07：2774586-2776080	1368	455	1495	51.43	9.49	-	GH_D07G0324.1	Ghir_D07G003140.1
GhCIPK60	Gh_D07G0316	D07：3341270-3342616	1347	448	1347	50.89	8.95	+	GH_D07G0372.1	Ghir_D07G003650.1
GhCIPK61	Gh_D07G1173	D07：17555863-17562067	1320	439	6205	50.27	6.63	-	GH_D07G1279.1	Ghir_D07G012760.1
GhCIPK62	Gh_D07G1332	D07：21380346-21383783	1335	444	3438	50.63	8.43	-	GH_D07G1451.1	Ghir_D07G014490.1
GhCIPK63	Gh_D08G0921	D08：19312291-19314817	1464	487	2527	54.88	8.86	-	GH_D08G0946.1	Ghir_D08G009300.1
GhCIPK64	Gh_D09G0655	D09：29791626-29797615	1341	446	5990	49.95	6.73	-	GH_D09G0811.1	Ghir_D09G007240.1
GhCIPK65	Gh_D09G0739	D09：31547152-31553826	1437	478	6675	53.52	8.68	-	GH_D09G0913.1	Ghir_D09G008200.1
GhCIPK66	Gh_D09G1024	D09：36223845-36227746	1398	465	3902	53.39	7.65	+	GH_D09G1188.1	Ghir_D09G011070.1
GhCIPK67	Gh_D09G2147	D09：48631845-48633221	1377	458	1377	50.87	8.44	+	GH_D09G2364.1	Ghir_D09G022850.1
GhCIPK68	Gh_D10G0342	D10：2942040-2943476	1437	478	1437	53.46	8.55	+	GH_D10G0393.1	Ghir_D10G004140.1
GhCIPK69	Gh_D10G0421	D10：3871538-3876571	1398	465	5034	52.16	9.06	+	-	Ghir_D10G004950.1
GhCIPK70	Gh_D10G1152	D10：19115407-19116690	1284	427	1284	49.03	8.45	+	GH_D10G1276.1	Ghir_D10G012420.1
GhCIPK71	Gh_D10G1464	D10：33008242-33009564	1323	440	1323	48.79	9.05	-	GH_D10G1598.1	Ghir_D10G015730.1
GhCIPK72	Gh_D10G1874	D10：52509685-52511004	1320	439	1320	49.62	9.35	-	GH_D10G2079.1	Ghir_D10G020070.1
GhCIPK73	Gh_D11G1058	D11：9509532-9514267	1350	449	4736	51.03	8.44	+	GH_D11G1075.1	Ghir_D11G010730.1
GhCIPK74	Gh_D13G1983	D13：55190864-55192315	1452	483	1452	54.65	9.43	+	GH_D13G2112.1	Ghir_D13G020450.1
GhCIPK75	Gh_A05G3756	scaffold1216_A05：12064-15658	1350	449	3595	51.25	8.56	-	GH_A05G2172.1	Ghir_A05G022170.1
GhCIPK76	Gh_A06G1872	scaffold1259_A06：19597-23134	1353	450	3538	51.1	7.15	+	GH_A06G0305.1	Ghir_A06G002920.1
GhCIPK77	Gh_A06G2019	scaffold1340_A06：37907-39295	1389	462	1389	52.52	8.85	+	GH_A06G2276.1	Ghir_A06G021430.1
GhCIPK78	Gh_A09G2335	scaffold2288_A09：14974-15966	993	330	993	38.39	7.1	+	GH_A09G2323.1	Ghir_A09G022580.1
GhCIPK79	Gh_D09G2419	scaffold4317_D09：8307-9614	1308	435	1308	49.85	8.92	-	GH_D09G2260.1	Ghir_D09G021820.1
GhCIPK80	Gh_D09G2470	scaffold4332_D09：146194-149348	1473	490	3155	55.7	8.87	-	GH_D09G0887.1	Ghir_D09G007980.1

## Sheet: Table S3
Table S3. The list of the CIPK genes identified in G. barbadense.
Gene name	Locus ID (HAU)	Genomics position	CDS length (bp)	Amino acid length (aa)	Gene length (bp)	Mw (kDa)	pI	Strand	Locus ID (ZJU)	Locus ID (NAU)
GbCIPK1	Gbar_A02G000380	At02:219173-220902	1293	430	1730	49.18	6.886	+	GB_A02G0042.1	GOBAR_AA12139
GbCIPK2	Gbar_A02G000400	At02:228955-230307	1353	450	1353	50.859	9.332	-	GB_A02G0044.1	GOBAR_AA12141
GbCIPK3	Gbar_A02G003490	At02:4006651-4008460	1389	462	1810	51.127	9.626	+	GB_A02G0366.1	GOBAR_AA09894
GbCIPK4	Gbar_A03G003060	At03:3881892-3883710	1224	407	3139	46.073	9.617	+	GB_A03G0321.1	GOBAR_AA12716
GbCIPK5	Gbar_A03G003090	At03:3899350-3902338	1431	476	2989	54.442	8.8	-	GB_A03G0324.1	GOBAR_AA12713
GbCIPK6	Gbar_A05G004970	At05:4796027-4798079	1296	431	2053	48.711	9.447	-	GB_A05G0542.1	GOBAR_AA16464
GbCIPK7	Gbar_A05G005650	At05:5323889-5327364	1353	450	3476	51.274	9.204	+	GB_A05G0607.1	GOBAR_AA40938
GbCIPK8	Gbar_A05G006960	At05:6351225-6357498	1323	440	6274	50.275	6.953	+	GB_A05G0744.1	GOBAR_AA25767
GbCIPK9	Gbar_A05G011680	At05:10742643-10744935	1347	448	2293	50.719	9.755	+	GB_A05G1217.1	GOBAR_AA24480
GbCIPK10	Gbar_A05G015350	At05:14283573-14285571	1455	484	1999	53.816	8.26	+	GB_A05G1569.1	GOBAR_AA28800
GbCIPK11	Gbar_A05G021460	At05:20655992-20659585	1305	434	3594	49.458	8.971	+	GB_A05G2205.1	GOBAR_DD25198
GbCIPK12	Gbar_A05G027520	At05:30413068-30415867	1326	441	2800	49.739	9.961	-	GB_A05G2845.1	GOBAR_AA39170
GbCIPK13	Gbar_A06G005600	At06:10203558-10212155	1338	445	8598	50.518	9.164	+	GB_A06G0613.1	-
GbCIPK14	Gbar_A06G010100	At06:33908661-33910653	1296	431	1993	48.553	9.518	-	GB_A06G1098.1	GOBAR_AA00052
GbCIPK15	Gbar_A06G010780	At06:37849309-37851208	1350	449	1900	50.966	8.938	-	GB_A06G1156.1	GOBAR_AA18701
GbCIPK16	Gbar_A06G014160	At06:88739893-88741804	1440	479	1912	53.417	7.495	-	GB_A06G1549.1	GOBAR_AA16261
GbCIPK17	Gbar_A06G015050	At06:98015209-98021257	1410	469	6049	52.547	9.327	+	GB_A06G1651.1	GOBAR_AA16143
GbCIPK18	Gbar_A06G019290	At06:111605905-111607212	1308	435	1308	48.954	9.754	+	GB_A06G2086.1	GOBAR_AA32581
GbCIPK19	Gbar_A06G019520	At06:111918099-111924681	1374	457	6583	51.407	8.61	+	GB_A06G2109.1	-
GbCIPK20	Gbar_A06G021430	At06:114253573-114256700	1383	460	3128	52.281	8.137	-	GB_D06G2409.1	GOBAR_AA19038
GbCIPK21	Gbar_A07G003440	At07:4044994-4047236	1341	446	2243	50.683	9.009	+	GB_A07G0360.1	GOBAR_AA22470
GbCIPK22	Gbar_A07G012470	At07:22695605-22703226	1320	439	7622	50.362	7.342	-	GB_A07G1286.1	GOBAR_AA10679
GbCIPK23	Gbar_A07G014190	At07:28587229-28591517	1335	444	4289	50.698	8.755	-	GB_A07G1456.1	GOBAR_AA25534
GbCIPK24	Gbar_A08G009500	At08:35690233-35693881	1404	467	3649	52.078	7.688	+	GB_A08G1015.1	GOBAR_AA14513
GbCIPK25	Gbar_A09G007690	At09:51844810-51851728	1341	446	6919	49.839	7.192	-	GB_A09G0964.1	GOBAR_AA11981
GbCIPK26	Gbar_A09G008490	At09:54587422-54589720	1374	457	2299	52.367	8.837	+	GB_A09G1040.1	GOBAR_AA04112
GbCIPK27	Gbar_A09G008780	At09:55039382-55046934	1368	455	7553	50.829	9.181	-	GB_A09G1069.1	GOBAR_AA10839
GbCIPK28	Gbar_A09G022690	At09:74591459-74593701	1332	443	2243	50.795	9.744	-	GB_A09G2424.1	GOBAR_AA37997
GbCIPK29	Gbar_A09G023800	At09:75522268-75523842	1377	458	1575	50.847	8.555	+	GB_A09G2532.1	GOBAR_AA36291
GbCIPK30	Gbar_A10G003950	At10:3273672-3276269	1437	478	2598	53.471	8.253	+	GB_A10G0374.1	GOBAR_AA15327
GbCIPK31	Gbar_A10G004790	At10:4248078-4253649	1368	455	5572	51.046	9.681	+	GB_A10G0446.1	GOBAR_AA25825
GbCIPK32	Gbar_A10G012940	At10:53996655-53999247	1350	449	2593	49.693	9.758	+	GB_A10G1337.1	-
GbCIPK33	Gbar_A10G016040	At10:79396398-79398277	1284	427	1880	48.979	8.371	-	GB_A10G1720.1	GOBAR_AA02854
GbCIPK34	Gbar_A10G019420	At10:95625636-95626955	1320	439	1320	49.654	9.964	-	GB_A10G2105.1	GOBAR_AA36632
GbCIPK35	Gbar_A11G010450	At11:9800950-9807996	1335	444	7047	50.371	8.695	+	GB_A11G1056.1	-
GbCIPK36	Gbar_A13G020230	At13:103919629-103921719	1305	434	2091	49.025	9.681	+	GB_A13G2265.1	-
GbCIPK37	Gbar_D02G000500	Dt02:339230-341156	1293	430	1927	49.282	7.119	+	GB_D02G0053.1	GOBAR_DD12925
GbCIPK38	Gbar_D02G000520	Dt02:350963-353821	1353	450	2859	50.891	8.967	-	GB_D02G0055.1	GOBAR_DD12927
GbCIPK39	Gbar_D02G004130	Dt02:5213076-5214646	1389	462	1571	51.18	9.384	+	GB_D02G0405.1	-
GbCIPK40	Gbar_D03G015370	Dt03:47349127-47350557	1431	476	1431	54.33	8.658	+	GB_D03G1670.1	GOBAR_DD22637
GbCIPK41	Gbar_D03G015400	Dt03:47381660-47384777	1188	395	3118	44.938	8.803	-	GB_D03G1673.1	GOBAR_DD22634
GbCIPK42	Gbar_D05G005400	Dt05:4374831-4376848	1296	431	2018	48.644	9.216	-	GB_D05G0535.1	GOBAR_DD27386
GbCIPK43	Gbar_D05G006070	Dt05:4892096-4894467	1353	450	3711	51.137	9.201	+	GB_D05G0599.1	GOBAR_DD28630
GbCIPK44	Gbar_D05G007480	Dt05:6039053-6045406	1323	440	6354	50.277	7.617	+	GB_D05G0732.1	GOBAR_DD27701
GbCIPK45	Gbar_D05G012120	Dt05:10173546-10175725	1347	448	2180	50.633	9.763	+	GB_D05G1205.1	GOBAR_DD19234
GbCIPK46	Gbar_D05G015780	Dt05:13564913-13566877	1437	478	1965	53.326	8.362	+	GB_D05G1590.1	GOBAR_DD17502
GbCIPK47	Gbar_D05G022120	Dt05:19371901-19376021	1350	449	4121	51.135	8.42	+	GB_D05G2222.1	GOBAR_DD25198
GbCIPK48	Gbar_D05G028380	Dt05:27642008-27644599	1326	441	2592	49.719	10.002	-	GB_D05G2838.1	GOBAR_DD00811
GbCIPK49	Gbar_D06G003050	Dt06:3212461-3216747	1350	449	4287	51.08	7.648	+	GB_D06G0306.1	GOBAR_DD13596
GbCIPK50	Gbar_D06G005840	Dt06:8112907-8120729	1341	446	7823	50.638	9.267	+	GB_D06G0602.1	GOBAR_DD29024
GbCIPK51	Gbar_D06G010610	Dt06:21554082-21556982	1296	431	2901	48.491	9.513	-	GB_D06G1106.1	GOBAR_DD02701
GbCIPK52	Gbar_D06G011220	Dt06:23634858-23636835	1350	449	1978	51.006	8.376	-	GB_D06G1176.1	GOBAR_DD13379
GbCIPK53	Gbar_D06G014810	Dt06:45589847-45591170	1290	429	1324	48.729	9.5	+	GB_D06G1606.1	GOBAR_DD00846
GbCIPK54	Gbar_D06G014830	Dt06:45729618-45731064	1359	452	1447	50.657	6.875	-	-	GOBAR_DD00845
GbCIPK55	Gbar_D06G015640	Dt06:49386208-49392732	1419	472	6525	52.859	9.414	+	GB_D06G1695.1	GOBAR_DD04318
GbCIPK56	Gbar_D06G020180	Dt06:59559149-59561975	1311	436	2827	49.003	9.786	+	GB_D06G2193.1	GOBAR_DD33006
GbCIPK57	Gbar_D06G020380	Dt06:59789179-59795145	1371	456	5967	51.182	8.414	+	GB_D06G2213.1	GOBAR_DD11349
GbCIPK58	Gbar_D06G022200	D06:62116167-62118344	1389	462	2178	52.398	8.671	-	GB_D06G2409.1	GOBAR_DD07303
GbCIPK59	Gbar_D07G003130	Dt07:3206155-3207999	1137	378	1845	42.657	10.12	-	GB_D07G0313.1	GOBAR_DD06387
GbCIPK60	Gbar_D07G003650	Dt07:3763827-3766245	1347	448	2419	50.879	9.323	+	GB_D07G0366.1	GOBAR_DD25339
GbCIPK61	Gbar_D07G012870	Dt07:17899139-17906857	1320	439	7719	50.267	7.113	-	GB_D07G1284.1	GOBAR_DD06270
GbCIPK62	Gbar_D07G014640	Dt07:21907033-21911131	1338	445	4099	50.695	8.084	-	GB_D07G1468.1	GOBAR_DD27594
GbCIPK63	Gbar_D08G009610	Dt08:19776804-19780300	1404	467	3497	52.13	7.689	-	GB_D08G1010.1	GOBAR_DD18772
GbCIPK64	Gbar_D09G007410	Dt09:30081588-30088302	1056	351	6715	39.314	4.806	-	GB_D09G0816.1	GOBAR_DD22542
GbCIPK65	Gbar_D09G008130	Dt09:31648606-31650998	1374	457	2393	52.369	8.574	+	GB_D09G0895.1	GOBAR_DD11603
GbCIPK66	Gbar_D09G008370	Dt09:32048682-32056221	1368	455	7540	50.829	9.181	-	GB_D09G0921.1	GOBAR_DD31250
GbCIPK67	Gbar_D09G011320	Dt09:36651267-36656119	1329	442	4853	50.595	7.386	+	GB_D09G1192.1	GOBAR_DD25101
GbCIPK68	Gbar_D09G022400	Dt09:48447612-48449897	1308	435	2286	49.863	9.163	-	GB_D09G2270.1	GOBAR_DD15120
GbCIPK69	Gbar_D09G023480	Dt09:49273736-49275377	1377	458	1642	50.849	8.55	+	GB_D09G2372.1	GOBAR_DD33585
GbCIPK70	Gbar_D10G003820	Dt10:3088055-3090468	1437	478	2414	53.503	8.517	+	GB_D10G0375.1	GOBAR_DD29533
GbCIPK71	Gbar_D10G004650	Dt10:3882738-3888312	1368	455	5575	51.034	9.606	+	GB_D10G0458.1	GOBAR_DD27110
GbCIPK72	Gbar_D10G012120	Dt10:19008630-19010512	1284	427	1883	49.012	8.362	+	GB_D10G1265.1	GOBAR_DD01540
GbCIPK73	Gbar_D10G015340	Dt10:32325472-32327571	1320	439	2100	48.647	9.542	-	GB_D10G1599.1	GOBAR_DD11261
GbCIPK74	Gbar_D10G019590	Dt10:52684914-52687687	1320	439	2774	49.623	9.734	-	GB_D10G2087.1	GOBAR_DD22301
GbCIPK75	Gbar_D11G010980	Dt11:9158090-9163850	1335	444	5761	50.387	8.695	+	GB_D11G1085.1	GOBAR_DD10237
GbCIPK76	Gbar_D13G020420	Dt13:54740023-54742026	1305	434	2004	49.043	9.582	+	GB_D13G2213.1	GOBAR_DD27510
GbCIPK77	Gbar_A06G022680	Scaffold1165:37653-41922	1350	449	4270	51.006	7.647	+	GB_A06G0312.1	GOBAR_AA29844
GbCIPK78	Gbar_A07G024980	Scaffold1814:110545-111849	1305	434	1305	48.882	9.752	+	GB_A07G0307.1	GOBAR_AA23176

## Sheet: Table S4
Table S4. Detailed information about the protein kinase domain and the NAF domain in each cotton CIPK protein.
Gene name	Gene Identifier (NAU)	Domain List	Gene Identifier (ZJU)	Domain List	Gene Identifier (HAU)	Domain List		Gene name	Gene Identifier (HAU)	Domain List	Gene Identifier (ZJU)	Domain List	Gene Identifier (NAU)	Domain List
G. hirsutum								G. barbadense
GhCIPK1	Gh_A02G0045	PF00069; PF03822	GH_A02G0047	PF00069; PF03822	Ghir_A02G000510	PF00069; PF03822		GbCIPK1	Gbar_A02G000380	PF00069; PF03822	GB_A02G0042	PF00069; PF03822	GOBAR_AA12139	PF00069; PF03822
GhCIPK2	Gh_A02G0047	PF00069; PF03822	GH_A02G0049	PF00069; PF03822	Ghir_A02G000530	PF00069; PF03822		GbCIPK2	Gbar_A02G000400	PF00069; PF03822	GB_A02G0044	PF00069; PF03822	GOBAR_AA12141	PF00069; PF03822
GhCIPK3	Gh_A02G0339	PF00069; PF03822	GH_A02G0371	PF00069; PF03822	Ghir_A02G003660	PF00069; PF03822		GbCIPK3	Gbar_A02G003490	PF00069; PF03822	GB_A02G0366	PF00069; PF03822	GOBAR_AA09894	PF00069; PF03822
GhCIPK4	Gh_A03G0193	PF00069; PF03822	GH_A03G0331	PF00069; PF03822	Ghir_A03G003080	PF00069; PF03822		GbCIPK4	Gbar_A03G003060	PF00069; PF03822	GB_A03G0321	PF00069; PF03822	GOBAR_AA12716	PF00069; PF03822
GhCIPK5	Gh_A03G0196	PF00069; PF03822	GH_A03G0334	PF00069; PF03822	Ghir_A03G003110	PF00069; PF03822		GbCIPK5	Gbar_A03G003090	PF00069; PF03822	GB_A03G0324	PF00069; PF03822	GOBAR_AA12713	PF00069; PF03822
GhCIPK6	Gh_A05G0418	PF00069; PF03822	GH_A05G0538	PF00069; PF03822	Ghir_A05G005440	PF00069; PF03822		GbCIPK6	Gbar_A05G004970	PF00069; PF03822	GB_A05G0542	PF00069; PF03822	GOBAR_AA16464	PF00069; PF03822
GhCIPK7	Gh_A05G0482	PF00069; PF03822	GH_A05G0602	PF00069; PF03822	Ghir_A05G006110	PF00069; PF03822		GbCIPK7	Gbar_A05G005650	PF00069; PF03822	GB_A05G0607	PF00069; PF03822	GOBAR_AA40938	PF00069; PF03822
GhCIPK8	Gh_A05G0601	PF00069; PF03822	GH_A05G0742	PF00069; PF03822	Ghir_A05G007490	PF00069; PF03822		GbCIPK8	Gbar_A05G006960	PF00069; PF03822	GB_A05G0744	PF00069; PF03822	GOBAR_AA25767	PF00069; PF03822
GhCIPK9	Gh_A05G1020	PF00069; PF03822	GH_A05G1204	PF00069; PF03822	Ghir_A05G012310	PF00069; PF03822		GbCIPK9	Gbar_A05G011680	PF00069; PF03822	GB_A05G1217	PF00069; PF03822	GOBAR_AA24480	PF00069; PF03822
GhCIPK10	Gh_A05G1293	PF00069; PF03822	GH_A05G1550	PF00069; PF03822	Ghir_A05G015920	PF00069; PF03822		GbCIPK10	Gbar_A05G015350	PF00069; PF03822	GB_A05G1569	PF00069; PF03822	GOBAR_AA28800	PF00069; PF03822
GhCIPK11	Gh_A05G2394	PF00069; PF03822	GH_A05G2813	PF00069; PF03822	Ghir_A05G028500	PF00069; PF03822		GbCIPK11	Gbar_A05G021460	PF00069; PF03822	GB_A05G2205	PF00069; PF03822	GOBAR_DD25198	PF00069; PF03822
GhCIPK12	Gh_A06G0475	PF00069; PF03822	GH_A06G0599	PF00069; PF03822	Ghir_A06G005800	PF00069; PF03822		GbCIPK12	Gbar_A05G027520	PF00069; PF03822	GB_A05G2845	PF00069; PF03822	GOBAR_AA39170	PF00069; PF03822
GhCIPK13	Gh_A06G0873	PF00069; PF03822	GH_A06G1049	PF00069; PF03822	Ghir_A06G010250	PF00069; PF03822		GbCIPK13	Gbar_A06G005600	PF00069; PF03822	GB_A06G0613	PF00069; PF03822	-	-
GhCIPK14	Gh_A06G0919	PF00069; PF03822	GH_A06G1108	PF00069; PF03822	Ghir_A06G010880	PF00069; PF03822		GbCIPK14	Gbar_A06G010100	PF00069; PF03822	GB_A06G1098	PF00069; PF03822	GOBAR_AA00052	PF00069; PF03822
GhCIPK15	Gh_A06G1159	PF00069; PF03822	GH_A06G1514	PF00069; PF03822	Ghir_A06G014170	PF00069; PF03822		GbCIPK15	Gbar_A06G010780	PF00069; PF03822	GB_A06G1156	PF00069; PF03822	GOBAR_AA18701	PF00069; PF03822
GhCIPK16	Gh_A06G1160	PF00069; PF03822	GH_A06G1518	PF00069; PF03822	Ghir_A06G014320	PF00069; PF03822		GbCIPK16	Gbar_A06G014160	PF00069; PF03822	GB_A06G1549	PF00069; PF03822	GOBAR_AA16261	PF00069; PF03822
GhCIPK17	Gh_A06G1219	PF00069; PF03822	GH_A06G1618	PF00069; PF03822	Ghir_A06G015080	PF00069; PF03822		GbCIPK17	Gbar_A06G015050	PF00069; PF03822	GB_A06G1651	PF00069; PF03822	GOBAR_AA16143	PF00069; PF03822
GhCIPK18	Gh_A06G1572	PF00069; PF03822	GH_A06G2058	PF00069; PF03822	Ghir_A06G019290	PF00069; PF03822		GbCIPK18	Gbar_A06G019290	PF00069; PF03822	GB_A06G2086	PF00069; PF03822	GOBAR_AA32581	PF00069; PF03822
GhCIPK19	Gh_A06G1594	PF00069; PF03822	GH_A06G2082	PF00069; PF03822	Ghir_A06G019520	PF00069; PF03822		GbCIPK19	Gbar_A06G019520	PF00069; PF03822	GB_A06G2109	PF00069; PF03822	-	-
GhCIPK20	Gh_A07G0210	PF00069; PF03822	GH_A07G0316	PF00069; PF03822	Ghir_A07G003140	PF00069; PF03822		GbCIPK20	Gbar_A06G021430	PF00069; PF03822	GB_D06G2409	PF00069; PF03822	GOBAR_AA19038	PF00069
GhCIPK21	Gh_A07G0260	PF00069; PF03822	GH_A07G0367	PF00069; PF03822	Ghir_A07G003660	PF00069; PF03822		GbCIPK21	Gbar_A07G003440	PF00069; PF03822	GB_A07G0360	PF00069; PF03822	GOBAR_AA22470	PF00069; PF03822
GhCIPK22	Gh_A07G1075	PF00069; PF03822	GH_A07G1295	PF00069; PF03822	Ghir_A07G012600	PF00069; PF03822		GbCIPK22	Gbar_A07G012470	PF00069; PF03822	GB_A07G1286	PF00069; PF03822	GOBAR_AA10679	PF00069; PF03822
GhCIPK23	Gh_A07G1228	PF00069; PF03822	GH_A07G1458	PF00069; PF03822	Ghir_A07G014240	PF00069; PF03822		GbCIPK23	Gbar_A07G014190	PF00069; PF03822	GB_A07G1456	PF00069; PF03822	GOBAR_AA25534	PF00069; PF03822
GhCIPK24	Gh_A08G0773	PF00069; PF03822	GH_A08G0969	PF00069; PF03822	Ghir_A08G009330	PF00069; PF03822		GbCIPK24	Gbar_A08G009500	PF00069; PF03822	GB_A08G1015	PF00069; PF03822	GOBAR_AA14513	PF00069
GhCIPK25	Gh_A09G0653	PF00069; PF03822	GH_A09G0855	PF00069; PF03822	Ghir_A09G007500	PF00069; PF03822		GbCIPK25	Gbar_A09G007690	PF00069; PF03822	GB_A09G0964	PF00069; PF03822	GOBAR_AA11981	PF00069; PF03822
GhCIPK26	Gh_A09G0711	PF00069; PF03822	GH_A09G0932	PF00069; PF03822	Ghir_A09G008220	PF00069; PF03822		GbCIPK26	Gbar_A09G008490	PF00069; PF03822	GB_A09G1040	PF00069; PF03822	GOBAR_AA04112	PF00069; PF03822
GhCIPK27	Gh_A09G0738	PF00069; PF03822	GH_A09G0957	PF00069; PF03822	Ghir_A09G008500	PF00069; PF03822		GbCIPK27	Gbar_A09G008780	PF00069; PF03822	GB_A09G1069	PF00069; PF03822	GOBAR_AA10839	PF00069; PF03822
GhCIPK28	Gh_A09G1004	PF00069; PF03822	GH_A09G1230	PF00069; PF03822	Ghir_A09G011530	PF00069; PF03822		GbCIPK28	Gbar_A09G022690	PF00069; PF03822	GB_A09G2424	PF00069; PF03822	GOBAR_AA37997	PF00069; PF03822
GhCIPK29	Gh_A09G1937	PF00069; PF03822	GH_A09G2426	PF00069; PF03822	Ghir_A09G023620	PF00069; PF03822		GbCIPK29	Gbar_A09G023800	PF00069; PF03822	GB_A09G2532	PF00069; PF03822	GOBAR_AA36291	PF00069; PF03822
GhCIPK30	Gh_A10G0336	PF00069; PF03822	GH_A10G0377	PF00069; PF03822	Ghir_A10G003340	PF00069; PF03822		GbCIPK30	Gbar_A10G003950	PF00069; PF03822	GB_A10G0374	PF00069; PF03822	GOBAR_AA15327	PF00069; PF03822
GhCIPK31	Gh_A10G0406	PF00069; PF03822	GH_A10G0447	PF00069; PF03822	Ghir_A10G004180	PF00069; PF03822		GbCIPK31	Gbar_A10G004790	PF00069; PF03822	GB_A10G0446	PF00069; PF03822	GOBAR_AA25825	PF00069; PF03822
GhCIPK32	Gh_A10G1057	PF00069; PF03822	GH_A10G1282	PF00069; PF03822	Ghir_A10G012030	PF00069; PF03822		GbCIPK32	Gbar_A10G012940	PF00069; PF03822	GB_A10G1337	PF00069; PF03822	-	-
GhCIPK33	Gh_A10G1323	PF00069; PF03822	GH_A10G1616	PF00069; PF03822	Ghir_A10G015150	PF00069; PF03822		GbCIPK33	Gbar_A10G016040	PF00069; PF03822	GB_A10G1720	PF00069; PF03822	GOBAR_AA02854	PF00069; PF03822
GhCIPK34	Gh_A10G1617	PF03822	GH_A10G1976	PF03822	Ghir_A10G018540	PF00069; PF03822		GbCIPK34	Gbar_A10G019420	PF00069; PF03822	GB_A10G2105	PF00069; PF03822	GOBAR_AA36632	PF00069; PF03822
GhCIPK35	Gh_A11G0911	PF00069; PF03822	GH_A11G1046	PF00069; PF03822	Ghir_A11G010790	PF00069; PF03822		GbCIPK35	Gbar_A11G010450	PF00069; PF03822	GB_A11G1056	PF00069; PF03822	-	-
GhCIPK36	Gh_A12G1043	PF00069	GH_A12G1319	PF00069; PF03822	Ghir_A12G012440	PF00069; PF03822		GbCIPK36	Gbar_A13G020230	PF00069; PF03822	GB_A13G2265	PF00069; PF03822	-	-
GhCIPK37	Gh_A13G1623	PF00069; PF03822	GH_A13G2130	PF00069; PF03822	Ghir_A13G019690	PF00069; PF03822		GbCIPK37	Gbar_D02G000500	PF00069; PF03822	GB_D02G0053	PF00069; PF03822	GOBAR_DD12925	PF00069
GhCIPK38	Gh_D02G0058	PF00069; PF03822	GH_D02G0047	PF00069; PF03822	Ghir_D02G000510	PF00069; PF03822		GbCIPK38	Gbar_D02G000520	PF00069; PF03822	GB_D02G0055	PF00069; PF03822	GOBAR_DD12927	PF00069; PF03822
GhCIPK39	Gh_D02G0060	PF00069; PF03822	GH_D02G0049	PF00069; PF03822	Ghir_D02G000530	PF00069; PF03822		GbCIPK39	Gbar_D02G004130	PF00069; PF03822	GB_D02G0405	PF00069; PF03822	-	-
GhCIPK40	Gh_D02G0404	PF00069; PF03822	GH_D02G0395	PF00069; PF03822	Ghir_D02G004050	PF00069; PF03822		GbCIPK40	Gbar_D03G015370	PF00069; PF03822	GB_D03G1670	PF00069; PF03822	GOBAR_DD22637	PF00069; PF03822
GhCIPK41	Gh_D03G1385	PF00069; PF03822	GH_D03G1637	PF00069; PF03822	Ghir_D03G015900	PF00069; PF03822		GbCIPK41	Gbar_D03G015400	PF00069; PF03822	GB_D03G1673	PF00069; PF03822	GOBAR_DD22634	PF00069; PF03822
GhCIPK42	Gh_D03G1388	PF00069; PF03822	GH_D03G1640	PF00069; PF03822	Ghir_D03G015930	PF00069; PF03822		GbCIPK42	Gbar_D05G005400	PF00069; PF03822	GB_D05G0535	PF00069; PF03822	GOBAR_DD27386	PF00069; PF03822
GhCIPK43	Gh_D05G0536	PF00069; PF03822	GH_D05G0536	PF00069; PF03822	Ghir_D05G005510	PF00069; PF03822		GbCIPK43	Gbar_D05G006070	PF00069; PF03822	GB_D05G0599	PF00069; PF03822	GOBAR_DD28630	PF00069; PF03822
GhCIPK44	Gh_D05G0599	PF00069; PF03822	GH_D05G0598	PF00069; PF03822	Ghir_D05G006180	PF00069; PF03822		GbCIPK44	Gbar_D05G007480	PF00069; PF03822	GB_D05G0732	PF00069; PF03822	GOBAR_DD27701	PF00069; PF03822
GhCIPK45	Gh_D05G0732	PF00069; PF03822	GH_D05G0738	PF00069; PF03822	Ghir_D05G007550	PF00069; PF03822		GbCIPK45	Gbar_D05G012120	PF00069; PF03822	GB_D05G1205	PF00069; PF03822	GOBAR_DD19234	PF00069; PF03822
GhCIPK46	Gh_D05G1138	PF00069; PF03822	GH_D05G1206	PF00069; PF03822	Ghir_D05G012030	PF00069; PF03822		GbCIPK46	Gbar_D05G015780	PF00069; PF03822	GB_D05G1590	PF00069; PF03822	GOBAR_DD17502	PF00069; PF03822
GhCIPK47	Gh_D05G1464	PF00069; PF03822	GH_D05G1579	PF00069; PF03822	No found	-		GbCIPK47	Gbar_D05G022120	PF00069; PF03822	GB_D05G2222	PF00069; PF03822	GOBAR_DD25198	PF00069; PF03822
GhCIPK48	Gh_D05G2084	PF00069; PF03822	GH_D05G2203	PF00069; PF03822	Ghir_D05G022120	PF00069; PF03822		GbCIPK48	Gbar_D05G028380	PF00069; PF03822	GB_D05G2838	PF00069; PF03822	GOBAR_DD00811	PF00069; PF03822
GhCIPK49	Gh_D05G2659	PF00069; PF03822	GH_D05G2825	PF00069; PF03822	Ghir_D05G028520	PF00069; PF03822		GbCIPK49	Gbar_D06G003050	PF00069; PF03822	GB_D06G0306	PF00069; PF03822	GOBAR_DD13596	PF00069; PF03822
GhCIPK50	Gh_D06G0240	PF00069; PF03822	GH_D06G0290	PF00069; PF03822	Ghir_D06G002900	PF00069; PF03822		GbCIPK50	Gbar_D06G005840	PF00069; PF03822	GB_D06G0602	PF00069; PF03822	GOBAR_DD29024	PF00069; PF03822
GhCIPK51	Gh_D06G0521	PF00069; PF03822	GH_D06G0575	PF00069; PF03822	Ghir_D06G005850	PF00069; PF03822		GbCIPK51	Gbar_D06G010610	PF00069; PF03822	GB_D06G1106	PF00069; PF03822	GOBAR_DD02701	PF00069; PF03822
GhCIPK52	Gh_D06G1020	PF00069; PF03822	GH_D06G1067	PF00069; PF03822	Ghir_D06G010610	PF00069; PF03822		GbCIPK52	Gbar_D06G011220	PF00069; PF03822	GB_D06G1176	PF00069; PF03822	GOBAR_DD13379	PF00069; PF03822
GhCIPK53	Gh_D06G1080	PF00069; PF03822	GH_D06G1132	PF00069; PF03822	Ghir_D06G011220	PF00069; PF03822		GbCIPK53	Gbar_D06G014810	PF00069; PF03822	GB_D06G1606	PF00069; PF03822	GOBAR_DD00846	PF00069; PF03822
GhCIPK54	Gh_D06G1440	PF00069; PF03822	GH_D06G1555	PF00069; PF03822	Ghir_D06G014950	PF00069; PF03822		GbCIPK54	Gbar_D06G014830	PF00069; PF03822	No found	-	GOBAR_DD00845	PF00069; PF03822
GhCIPK55	Gh_D06G1441	PF00069; PF03822	GH_D06G1557	PF00069; PF03822	Ghir_D06G014970	PF00069; PF03822		GbCIPK55	Gbar_D06G015640	PF00069; PF03822	GB_D06G1695	PF00069; PF03822	GOBAR_DD04318	PF00069; PF03822
GhCIPK56	Gh_D06G1928	PF00069; PF03822	GH_D06G2100	PF00069; PF03822	Ghir_D06G020460	PF00069; PF03822		GbCIPK56	Gbar_D06G020180	PF00069; PF03822	GB_D06G2193	PF00069; PF03822	GOBAR_DD33006	PF00069; PF03822
GhCIPK57	Gh_D06G1948	PF00069; PF03822	GH_D06G2120	PF00069; PF03822	Ghir_D06G020660	PF00069; PF03822		GbCIPK57	Gbar_D06G020380	PF00069; PF03822	GB_D06G2213	PF00069; PF03822	GOBAR_DD11349	PF00069; PF03822
GhCIPK58	Gh_D06G2143	PF00069; PF03822	GH_D06G2315	PF00069; PF03822	Ghir_D06G022500	PF00069; PF03822		GbCIPK58	Gbar_D06G022200	PF00069; PF03822	GB_D07G0313	PF00069; PF03822	GOBAR_DD07303	PF00069; PF03822
GhCIPK59	Gh_D07G0265	PF00069; PF03822	GH_D07G0324	PF00069; PF03822	Ghir_D07G003140	PF00069; PF03822		GbCIPK59	Gbar_D07G003130	PF00069; PF03822	GB_D07G0366	PF00069; PF03822	GOBAR_DD06387	PF00069; PF03822
GhCIPK60	Gh_D07G0316	PF00069; PF03822	GH_D07G0372	PF00069; PF03822	Ghir_D07G003650	PF00069; PF03822		GbCIPK60	Gbar_D07G003650	PF00069; PF03822	GB_D07G1284	PF00069; PF03822	GOBAR_DD25339	PF00069; PF03822
GhCIPK61	Gh_D07G1173	PF00069; PF03822	GH_D07G1279	PF00069; PF03822	Ghir_D07G012760	PF00069; PF03822		GbCIPK61	Gbar_D07G012870	PF00069; PF03822	GB_D07G1468	PF00069; PF03822	GOBAR_DD06270	PF00069; PF03822
GhCIPK62	Gh_D07G1332	PF00069; PF03822	GH_D07G1451	PF00069; PF03822	Ghir_D07G014490	PF00069; PF03822		GbCIPK62	Gbar_D07G014640	PF00069; PF03822	GB_D08G1010	PF00069; PF03822	GOBAR_DD27594	PF00069; PF03822
GhCIPK63	Gh_D08G0921	PF00069; PF03822	GH_D08G0946	PF00069; PF03822	Ghir_D08G009300	PF00069; PF03822		GbCIPK63	Gbar_D08G009610	PF00069; PF03822	GB_D09G0816	PF00069; PF03822	GOBAR_DD18772	PF00069
GhCIPK64	Gh_D09G0655	PF00069; PF03822	GH_D09G0811	PF00069; PF03822	Ghir_D09G007240	PF00069; PF03822		GbCIPK64	Gbar_D09G007410	PF00069; PF03822	GB_D09G0895	PF00069; PF03822	GOBAR_DD22542	PF00069; PF03822
GhCIPK65	Gh_D09G0739	PF00069; PF03822	GH_D09G0913	PF00069; PF03822	Ghir_D09G008200	PF00069; PF03822		GbCIPK65	Gbar_D09G008130	PF00069; PF03822	GB_D09G0921	PF00069; PF03822	GOBAR_DD11603	PF00069; PF03822
GhCIPK66	Gh_D09G1024	PF00069; PF03822	GH_D09G1188	PF00069; PF03822	Ghir_D09G011070	PF00069; PF03822		GbCIPK66	Gbar_D09G008370	PF00069; PF03822	GB_D09G1192	PF00069; PF03822	GOBAR_DD31250	PF00069; PF03822
GhCIPK67	Gh_D09G2147	PF00069; PF03822	GH_D09G2364	PF00069; PF03822	Ghir_D09G022850	PF00069; PF03822		GbCIPK67	Gbar_D09G011320	PF00069; PF03822	GB_D09G2270	PF00069; PF03822	GOBAR_DD25101	PF00069; PF03822
GhCIPK68	Gh_D10G0342	PF00069; PF03822	GH_D10G0393	PF00069; PF03822	Ghir_D10G004140	PF00069; PF03822		GbCIPK68	Gbar_D09G022400	PF00069; PF03822	GB_D09G2372	PF00069; PF03822	GOBAR_DD15120	PF00069; PF03822
GhCIPK69	Gh_D10G0421	PF00069; PF03822	No found	-	Ghir_D10G004950	PF00069; PF03822		GbCIPK69	Gbar_D09G023480	PF00069; PF03822	GB_D10G0375	PF00069; PF03822	GOBAR_DD33585	PF00069; PF03822
GhCIPK70	Gh_D10G1152	PF00069; PF03822	GH_D10G1276	PF00069; PF03822	Ghir_D10G012420	PF00069; PF03822		GbCIPK70	Gbar_D10G003820	PF00069; PF03822	GB_D10G0458	PF00069; PF03822	GOBAR_DD29533	PF00069; PF03822
GhCIPK71	Gh_D10G1464	PF00069; PF03822	GH_D10G1598	PF00069; PF03822	Ghir_D10G015730	PF00069; PF03822		GbCIPK71	Gbar_D10G004650	PF00069; PF03822	GB_D10G1265	PF00069; PF03822	GOBAR_DD27110	PF00069; PF03822
GhCIPK72	Gh_D10G1874	PF00069; PF03822	GH_D10G2079	PF00069; PF03822	Ghir_D10G020070	PF00069; PF03822		GbCIPK72	Gbar_D10G012120	PF00069; PF03822	GB_D10G1599	PF00069; PF03822	GOBAR_DD01540	PF00069; PF03822
GhCIPK73	Gh_D11G1058	PF00069; PF03822	GH_D11G1075	PF00069; PF03822	Ghir_D11G010730	PF00069; PF03822		GbCIPK73	Gbar_D10G015340	PF00069; PF03822	GB_D10G2087	PF00069; PF03822	GOBAR_DD11261	PF00069; PF03822
GhCIPK74	Gh_D13G1983	PF00069; PF03822	GH_D13G2112	PF00069; PF03822	Ghir_D13G020450	PF00069; PF03822		GbCIPK74	Gbar_D10G019590	PF00069; PF03822	GB_D11G1085	PF00069; PF03822	GOBAR_DD22301	PF00069; PF03822
GhCIPK75	Gh_A05G3756	PF00069; PF03822	GH_A05G2172	PF00069; PF03822	Ghir_A05G022170	PF00069; PF03822		GbCIPK75	Gbar_D11G010980	PF00069; PF03822	GB_D13G2213	PF00069; PF03822	GOBAR_DD10237	PF00069; PF03822
GhCIPK76	Gh_A06G1872	PF00069; PF03822	GH_A06G0305	PF00069; PF03822	Ghir_A06G002920	PF00069; PF03822		GbCIPK76	Gbar_D13G020420	PF00069; PF03822	GB_A06G0312	PF00069; PF03822	GOBAR_DD27510	PF00069; PF03822
GhCIPK77	Gh_A06G2019	PF00069; PF03822	GH_A06G2276	PF00069; PF03822	Ghir_A06G021430	PF00069; PF03822		GbCIPK77	Gbar_A06G022680	PF00069; PF03822	GB_A07G0307	PF00069; PF03822	GOBAR_AA29844	PF00069; PF03822
GhCIPK78	Gh_A09G2335	PF00069; PF03822	GH_A09G2323	PF00069; PF03822	Ghir_A09G022580	PF00069; PF03822		GbCIPK78	Gbar_A07G024980	PF00069; PF03822			GOBAR_AA23176
GhCIPK79	Gh_D09G2419	PF00069; PF03822	GH_D09G2260	PF00069; PF03822	Ghir_D09G021820	PF00069; PF03822
GhCIPK80	Gh_D09G2470	PF00069; PF03822	GH_D09G0887	PF00069; PF03822	Ghir_D09G007980	PF00069; PF03822

## Sheet: Table S5
Table S5. Orthologous CIPK genes in and between the four cotton species.
Genes of At subgenome in G. hirsutum L.and G. barbadense L.			Orthologous genes in G. arboreum L.			Genes of Dt subgenome in G. hirsutum L.and G. barbadense L.			Orthologous genes in G. raimondii			Genes of G. hirsutum L.			Orthologous genes in G. barbadense L.			Genes of G. raimondii			Orthologous genes in G. arboreum L.
ID	Name		Name	ID		ID	Name		Name	ID		ID	Name		Name	ID		ID	Name		Name	ID
Gh_A02G0045	GhCIPK1		GaCIPK9	Cotton_A_04331		Gh_D02G0058	GhCIPK38		GrCIPK8	Gorai.005G005400		Gh_A02G0045	GhCIPK1		GbCIPK1	Gbar_A02G000380		Gorai.001G032000	GrCIPK1		GaCIPK1	Cotton_A_07248
Gh_A02G0047	GhCIPK2		GaCIPK8	Cotton_A_04333		Gh_D02G0060	GhCIPK39		GrCIPK9	Gorai.005G005600		Gh_A02G0047	GhCIPK2		GbCIPK2	Gbar_A02G000400		Gorai.001G037600	GrCIPK2		GaCIPK2	Cotton_A_19207
Gh_A02G0339	GhCIPK3		GaCIPK10	Cotton_A_08366		Gh_D02G0404	GhCIPK40		GrCIPK10	Gorai.005G046300		Gh_A02G0339	GhCIPK3		GbCIPK3	Gbar_A02G003490		Gorai.001G132200	GrCIPK3		GaCIPK3	Cotton_A_13289
Gh_A03G0193	GhCIPK4		GaCIPK14	Cotton_A_04154		Gh_D03G1385	GhCIPK41		GrCIPK5	Gorai.003G152000		Gh_A03G0193	GhCIPK4		GbCIPK4	Gbar_A03G003060		Gorai.001G151000	GrCIPK4		GaCIPK23	Cotton_A_36065
Gh_A03G0196	GhCIPK5		GaCIPK15	Cotton_A_04158		Gh_D03G1388	GhCIPK42		GrCIPK6	Gorai.003G152300		Gh_A03G0196	GhCIPK5		GbCIPK5	Gbar_A03G003090		Gorai.003G152000	GrCIPK5		GaCIPK15	Cotton_A_04158
Gh_A05G0418	GhCIPK6		GaCIPK4	Cotton_A_01247		Gh_D05G0536	GhCIPK43		GrCIPK19	Gorai.009G055400		Gh_A05G0418	GhCIPK6		GbCIPK6	Gbar_A05G004970		Gorai.003G152300	GrCIPK6		GaCIPK14	Cotton_A_04154
Gh_A05G0482	GhCIPK7		GaCIPK5	Cotton_A_01175		Gh_D05G0599	GhCIPK44		GrCIPK20	Gorai.009G062200		Gh_A05G0482	GhCIPK7		GbCIPK7	Gbar_A05G005650		Gorai.005G005400	GrCIPK8		GaCIPK9	Cotton_A_04331
Gh_A05G0601	GhCIPK8		GaCIPK29	Cotton_A_11022		Gh_D05G0732	GhCIPK45		GrCIPK21	Gorai.009G076400		Gh_A05G0601	GhCIPK8		GbCIPK8	Gbar_A05G006960		Gorai.005G005600	GrCIPK9		GaCIPK8	Cotton_A_04333
Gh_A05G1020	GhCIPK9		GaCIPK32	Cotton_A_17083		Gh_D05G1138	GhCIPK46		GrCIPK22	Gorai.009G124100		Gh_A05G1020	GhCIPK9		GbCIPK9	Gbar_A05G011680		Gorai.005G046300	GrCIPK10		GaCIPK10	Cotton_A_08366
Gh_A05G1293	GhCIPK10		GaCIPK11	Cotton_A_37254		Gh_D05G1464	GhCIPK47		GrCIPK23	Gorai.009G161600		Gh_A05G1293	GhCIPK10		GbCIPK10	Gbar_A05G015350		Gorai.006G081600	GrCIPK11		GaCIPK34	Cotton_A_16517
Gh_A05G2394	GhCIPK11		GaCIPK31	Cotton_A_04065		Gh_D05G2084	GhCIPK48		GrCIPK24	Gorai.009G226900		Gh_A05G2394	GhCIPK11		GbCIPK12	Gbar_A05G027520		Gorai.006G089200	GrCIPK12		GaCIPK38	Cotton_A_30062
Gh_A06G0475	GhCIPK12		GaCIPK17	Cotton_A_17423		Gh_D05G2659	GhCIPK49		GrCIPK25	Gorai.009G294400		Gh_A06G0475	GhCIPK12		GbCIPK13	Gbar_A06G005600		Gorai.006G092100	GrCIPK13		GaCIPK36	Cotton_A_23687
Gh_A06G0873	GhCIPK13		GaCIPK22	Cotton_A_32831		Gh_D06G0240	GhCIPK50		GrCIPK26	Gorai.010G032200		Gh_A06G0873	GhCIPK13		GbCIPK14	Gbar_A06G010100		Gorai.006G121600	GrCIPK14		GaCIPK37	Cotton_A_01750
Gh_A06G0919	GhCIPK14		GaCIPK24	Cotton_A_40954		Gh_D06G0521	GhCIPK51		GrCIPK27	Gorai.010G063300		Gh_A06G0919	GhCIPK14		GbCIPK15	Gbar_A06G010780		Gorai.006G234300	GrCIPK15		GaCIPK33	Cotton_A_12475
Gh_A06G1159	GhCIPK15		GaCIPK19	Cotton_A_39763		Gh_D06G1020	GhCIPK52		GrCIPK28	Gorai.010G112400		Gh_A06G1160	GhCIPK16		GbCIPK16	Gbar_A06G014160		Gorai.006G245200	GrCIPK16		GaCIPK6	Cotton_A_32557
Gh_A06G1160	GhCIPK16		GaCIPK18	Cotton_A_38153		Gh_D06G1080	GhCIPK53		GrCIPK29	Gorai.010G118500		Gh_A06G1219	GhCIPK17		GbCIPK17	Gbar_A06G015050		Gorai.007G112100	GrCIPK17		GaCIPK7	Cotton_A_15642
Gh_A06G1219	GhCIPK17		GaCIPK16	Cotton_A_25709		Gh_D06G1440	GhCIPK54		GrCIPK30	Gorai.010G159800		Gh_A06G1572	GhCIPK18		GbCIPK18	Gbar_A06G019290		Gorai.008G129500	GrCIPK18		GaCIPK12	Cotton_A_25899
Gh_A06G1572	GhCIPK18		GaCIPK20	Cotton_A_15608		Gh_D06G1441	GhCIPK55		GrCIPK31	Gorai.010G159900		Gh_A06G1594	GhCIPK19		GbCIPK19	Gbar_A06G019520		Gorai.009G055400	GrCIPK19		GaCIPK4	Cotton_A_01247
Gh_A06G1594	GhCIPK19		GaCIPK21	Cotton_A_15585		Gh_D06G1928	GhCIPK56		GrCIPK33	Gorai.010G218000		Gh_A06G1159	GhCIPK15		GbCIPK20	Gbar_A06G021430		Gorai.009G062200	GrCIPK20		GaCIPK5	Cotton_A_01175
Gh_A07G0210	GhCIPK20		GaCIPK1	Cotton_A_07248		Gh_D06G1948	GhCIPK57		GrCIPK34	Gorai.010G220100		Gh_A07G0260	GhCIPK21		GbCIPK21	Gbar_A07G003440		Gorai.009G076400	GrCIPK21		GaCIPK29	Cotton_A_11022
Gh_A07G0260	GhCIPK21		GaCIPK2	Cotton_A_19207		Gh_D06G2143	GhCIPK58		GrCIPK35	Gorai.010G241700		Gh_A07G1075	GhCIPK22		GbCIPK22	Gbar_A07G012470		Gorai.009G124100	GrCIPK22		GaCIPK32	Cotton_A_17083
Gh_A07G1075	GhCIPK22		GaCIPK3	Cotton_A_13289		Gh_D07G0265	GhCIPK59		GrCIPK1	Gorai.001G032000		Gh_A07G1228	GhCIPK23		GbCIPK23	Gbar_A07G014190		Gorai.009G161600	GrCIPK23		GaCIPK11	Cotton_A_37254
Gh_A07G1228	GhCIPK23		GaCIPK23	Cotton_A_36065		Gh_D07G0316	GhCIPK60		GrCIPK2	Gorai.001G037600		Gh_A08G0773	GhCIPK24		GbCIPK24	Gbar_A08G009500		Gorai.009G226900	GrCIPK24		GaCIPK30	Cotton_A_19508
Gh_A09G0653	GhCIPK25		GaCIPK34	Cotton_A_16517		Gh_D07G1173	GhCIPK61		GrCIPK3	Gorai.001G132200		Gh_A09G0653	GhCIPK25		GbCIPK25	Gbar_A09G007690		Gorai.009G294400	GrCIPK25		GaCIPK31	Cotton_A_04065
Gh_A09G0711	GhCIPK26		GaCIPK38	Cotton_A_30062		Gh_D07G1332	GhCIPK62		GrCIPK4	Gorai.001G151000		Gh_A09G0711	GhCIPK26		GbCIPK26	Gbar_A09G008490		Gorai.010G032200	GrCIPK26		GaCIPK35	Cotton_A_34885
Gh_A09G0738	GhCIPK27		GaCIPK36	Cotton_A_23687		Gh_D08G0921	GhCIPK63		GrCIPK7	Gorai.004G101600		Gh_A09G0738	GhCIPK27		GbCIPK27	Gbar_A09G008780		Gorai.010G063300	GrCIPK27		GaCIPK17	Cotton_A_17423
Gh_A09G1004	GhCIPK28		GaCIPK37	Cotton_A_01750		Gh_D09G0655	GhCIPK64		GrCIPK11	Gorai.006G081600		Gh_A09G1937	GhCIPK29		GbCIPK29	Gbar_A09G023800		Gorai.010G112400	GrCIPK28		GaCIPK22	Cotton_A_32831
Gh_A09G1937	GhCIPK29		GaCIPK6	Cotton_A_32557		Gh_D09G0739	GhCIPK65		GrCIPK13	Gorai.006G092100		Gh_A10G0336	GhCIPK30		GbCIPK30	Gbar_A10G003950		Gorai.010G118500	GrCIPK29		GaCIPK24	Cotton_A_40954
Gh_A10G0336	GhCIPK30		GaCIPK28	Cotton_A_17529		Gh_D09G1024	GhCIPK66		GrCIPK14	Gorai.006G121600		Gh_A10G0406	GhCIPK31		GbCIPK31	Gbar_A10G004790		Gorai.010G159800	GrCIPK30		GaCIPK19	Cotton_A_39763
Gh_A10G0406	GhCIPK31		GaCIPK26	Cotton_A_02928		Gh_D09G2147	GhCIPK67		GrCIPK16	Gorai.006G245200		Gh_A10G1057	GhCIPK32		GbCIPK32	Gbar_A10G012940		Gorai.010G159900	GrCIPK31		GaCIPK18	Cotton_A_38153
Gh_A10G1323	GhCIPK33		GaCIPK25	Cotton_A_32356		Gh_D10G0342	GhCIPK68		GrCIPK36	Gorai.011G038800		Gh_A10G1323	GhCIPK33		GbCIPK33	Gbar_A10G016040		Gorai.010G168100	GrCIPK32		GaCIPK16	Cotton_A_25709
Gh_A10G1617	GhCIPK34		GaCIPK27	Cotton_A_23852		Gh_D10G0421	GhCIPK69		GrCIPK37	Gorai.011G047700		Gh_A10G1617	GhCIPK34		GbCIPK34	Gbar_A10G019420		Gorai.010G218000	GrCIPK33		GaCIPK20	Cotton_A_15608
Gh_A11G0911	GhCIPK35		GaCIPK7	Cotton_A_15642		Gh_D10G1152	GhCIPK70		GrCIPK38	Gorai.011G129300		Gh_A11G0911	GhCIPK35		GbCIPK35	Gbar_A11G010450		Gorai.010G220100	GrCIPK34		GaCIPK21	Cotton_A_15585
Gh_A12G1043	GhCIPK36		GaCIPK12	Cotton_A_25899		Gh_D10G1464	GhCIPK71		GrCIPK39	Gorai.011G164800		Gh_A13G1623	GhCIPK37		GbCIPK36	Gbar_A13G020230		Gorai.010G241700	GrCIPK35		GaCIPK13	Cotton_A_05019
Gh_A13G1623	GhCIPK37		GaCIPK39	Cotton_A_09063		Gh_D10G1874	GhCIPK72		GrCIPK40	Gorai.011G210500		Gh_D02G0058	GhCIPK38		GbCIPK37	Gbar_D02G000500		Gorai.011G038800	GrCIPK36		GaCIPK28	Cotton_A_17529
Gbar_A02G000380	GbCIPK1		GaCIPK10	Cotton_A_08366		Gh_D11G1058	GhCIPK73		GrCIPK17	Gorai.007G112100		Gh_D02G0060	GhCIPK39		GbCIPK38	Gbar_D02G000520		Gorai.011G047700	GrCIPK37		GaCIPK26	Cotton_A_02928
Gbar_A02G000400	GbCIPK2		GaCIPK22	Cotton_A_32831		Gh_D13G1983	GhCIPK74		GrCIPK41	Gorai.013G216700		Gh_D02G0404	GhCIPK40		GbCIPK39	Gbar_D02G004130		Gorai.011G129300	GrCIPK38		GaCIPK25	Cotton_A_32356
Gbar_A02G003490	GbCIPK3		GaCIPK31	Cotton_A_04065		Gbar_D02G000500	GbCIPK37		GrCIPK8	Gorai.005G005400		Gh_D03G1385	GhCIPK41		GbCIPK40	Gbar_D03G015370		Gorai.011G210500	GrCIPK40		GaCIPK27	Cotton_A_23852
Gbar_A03G003060	GbCIPK4		GaCIPK4	Cotton_A_01247		Gbar_D02G000520	GbCIPK38		GrCIPK9	Gorai.005G005600		Gh_D03G1388	GhCIPK42		GbCIPK41	Gbar_D03G015400		Gorai.013G216700	GrCIPK41		GaCIPK39	Cotton_A_09063
Gbar_A03G003090	GbCIPK5		GaCIPK5	Cotton_A_01175		Gbar_D02G004130	GbCIPK39		GrCIPK10	Gorai.005G046300		Gh_D05G0536	GhCIPK43		GbCIPK42	Gbar_D05G005400
Gbar_A05G004970	GbCIPK6		GaCIPK6	Cotton_A_32557		Gbar_D03G015370	GbCIPK40		GrCIPK5	Gorai.003G152000		Gh_D05G0599	GhCIPK44		GbCIPK43	Gbar_D05G006070
Gbar_A05G005650	GbCIPK7		GaCIPK7	Cotton_A_15642		Gbar_D03G015400	GbCIPK41		GrCIPK6	Gorai.003G152300		Gh_D05G0732	GhCIPK45		GbCIPK44	Gbar_D05G007480
Gbar_A05G006960	GbCIPK8		GaCIPK8	Cotton_A_04333		Gbar_D05G005400	GbCIPK42		GrCIPK19	Gorai.009G055400		Gh_D05G1138	GhCIPK46		GbCIPK45	Gbar_D05G012120
Gbar_A05G011680	GbCIPK9		GaCIPK9	Cotton_A_04331		Gbar_D05G006070	GbCIPK43		GrCIPK20	Gorai.009G062200		Gh_D05G1464	GhCIPK47		GbCIPK46	Gbar_D05G015780
Gbar_A05G015350	GbCIPK10		GaCIPK11	Cotton_A_37254		Gbar_D05G007480	GbCIPK44		GrCIPK21	Gorai.009G076400		Gh_D05G2084	GhCIPK48		GbCIPK47	Gbar_D05G022120
Gbar_A05G021460	GbCIPK11		GaCIPK13	Cotton_A_25899		Gbar_D05G012120	GbCIPK45		GrCIPK22	Gorai.009G124100		Gh_D05G2659	GhCIPK49		GbCIPK48	Gbar_D05G028380
Gbar_A05G027520	GbCIPK12		GaCIPK14	Cotton_A_04154		Gbar_D05G015780	GbCIPK46		GrCIPK23	Gorai.009G161600		Gh_D06G0240	GhCIPK50		GbCIPK49	Gbar_D06G003050
Gbar_A06G005600	GbCIPK13		GaCIPK15	Cotton_A_04158		Gbar_D05G022120	GbCIPK47		GrCIPK24	Gorai.009G226900		Gh_D06G0521	GhCIPK51		GbCIPK50	Gbar_D06G005840
Gbar_A06G010100	GbCIPK14		GaCIPK16	Cotton_A_25709		Gbar_D05G028380	GbCIPK48		GrCIPK25	Gorai.009G294400		Gh_D06G1020	GhCIPK52		GbCIPK51	Gbar_D06G010610
Gbar_A06G010780	GbCIPK15		GaCIPK17	Cotton_A_17423		Gbar_D06G003050	GbCIPK49		GrCIPK26	Gorai.010G032200		Gh_D06G1080	GhCIPK53		GbCIPK52	Gbar_D06G011220
Gbar_A06G014160	GbCIPK16		GaCIPK18	Cotton_A_38153		Gbar_D06G005840	GbCIPK50		GrCIPK27	Gorai.010G063300		Gh_D06G1440	GhCIPK54		GbCIPK53	Gbar_D06G014810
Gbar_A06G015050	GbCIPK17		GaCIPK2	Cotton_A_19207		Gbar_D06G010610	GbCIPK51		GrCIPK28	Gorai.010G112400		Gh_D06G1441	GhCIPK55		GbCIPK54	Gbar_D06G014830
Gbar_A06G019290	GbCIPK18		GaCIPK20	Cotton_A_15608		Gbar_D06G011220	GbCIPK52		GrCIPK29	Gorai.010G118500		Gh_D06G1928	GhCIPK56		GbCIPK56	Gbar_D06G020180
Gbar_A06G019520	GbCIPK19		GaCIPK21	Cotton_A_15585		Gbar_D06G014810	GbCIPK53		GrCIPK30	Gorai.010G159800		Gh_D06G1948	GhCIPK57		GbCIPK57	Gbar_D06G020380
Gbar_A06G021430	GbCIPK20		GaCIPK23	Cotton_A_36065		Gbar_D06G014830	GbCIPK54		GrCIPK31	Gorai.010G159900		Gh_D06G2143	GhCIPK58		GbCIPK58	Gbar_D06G022200
Gbar_A07G003440	GbCIPK21		GaCIPK24	Cotton_A_40954		Gbar_D06G015640	GbCIPK55		GrCIPK32	Gorai.010G168100		Gh_D07G0265	GhCIPK59		GbCIPK59	Gbar_D07G003130
Gbar_A07G012470	GbCIPK22		GaCIPK25	Cotton_A_32356		Gbar_D06G020180	GbCIPK56		GrCIPK33	Gorai.010G218000		Gh_D07G0316	GhCIPK60		GbCIPK60	Gbar_D07G003650
Gbar_A07G014190	GbCIPK23		GaCIPK26	Cotton_A_02928		Gbar_D06G020380	GbCIPK57		GrCIPK34	Gorai.010G220100		Gh_D07G1173	GhCIPK61		GbCIPK61	Gbar_D07G012870
Gbar_A09G007690	GbCIPK25		GaCIPK27	Cotton_A_23852		Gbar_D06G022200	GbCIPK58		GrCIPK35	Gorai.010G241700		Gh_D07G1332	GhCIPK62		GbCIPK62	Gbar_D07G014640
Gbar_A09G008490	GbCIPK26		GaCIPK28	Cotton_A_17529		Gbar_D07G003130	GbCIPK59		GrCIPK1	Gorai.001G032000		Gh_D08G0921	GhCIPK63		GbCIPK63	Gbar_D08G009610
Gbar_A09G008780	GbCIPK27		GaCIPK29	Cotton_A_11022		Gbar_D07G003650	GbCIPK60		GrCIPK2	Gorai.001G037600		Gh_D09G0655	GhCIPK64		GbCIPK64	Gbar_D09G007410
Gbar_A09G022690	GbCIPK28		GaCIPK3	Cotton_A_13289		Gbar_D07G012870	GbCIPK61		GrCIPK3	Gorai.001G132200		Gh_D09G0739	GhCIPK65		GbCIPK66	Gbar_D09G008370
Gbar_A09G023800	GbCIPK29		GaCIPK30	Cotton_A_19508		Gbar_D07G014640	GbCIPK62		GrCIPK4	Gorai.001G151000		Gh_D09G1024	GhCIPK66		GbCIPK67	Gbar_D09G011320
Gbar_A10G003950	GbCIPK30		GaCIPK32	Cotton_A_17083		Gbar_D08G009610	GbCIPK63		GrCIPK7	Gorai.004G101600		Gh_D09G2147	GhCIPK67		GbCIPK69	Gbar_D09G023480
Gbar_A10G004790	GbCIPK31		GaCIPK33	Cotton_A_16517		Gbar_D09G007410	GbCIPK64		GrCIPK11	Gorai.006G081600		Gh_D10G0342	GhCIPK68		GbCIPK70	Gbar_D10G003820
Gbar_A10G016040	GbCIPK33		GaCIPK34	Cotton_A_23687		Gbar_D09G008130	GbCIPK65		GrCIPK12	Gorai.006G089200		Gh_D10G0421	GhCIPK69		GbCIPK71	Gbar_D10G004650
Gbar_A10G019420	GbCIPK34		GaCIPK36	Cotton_A_01750		Gbar_D09G008370	GbCIPK66		GrCIPK13	Gorai.006G092100		Gh_D10G1152	GhCIPK70		GbCIPK72	Gbar_D10G012120
Gbar_A11G010450	GbCIPK35		GaCIPK38	Cotton_A_30062		Gbar_D09G011320	GbCIPK67		GrCIPK14	Gorai.006G121600		Gh_D10G1464	GhCIPK71		GbCIPK73	Gbar_D10G015340
Gbar_A13G020230	GbCIPK36		GaCIPK39	Cotton_A_09063		Gbar_D09G022400	GbCIPK68		GrCIPK15	Gorai.006G234300		Gh_D10G1874	GhCIPK72		GbCIPK74	Gbar_D10G019590
						Gbar_D09G023480	GbCIPK69		GrCIPK16	Gorai.006G245200		Gh_D11G1058	GhCIPK73		GbCIPK75	Gbar_D11G010980
						Gbar_D10G003820	GbCIPK70		GrCIPK36	Gorai.011G038800		Gh_D13G1983	GhCIPK74		GbCIPK76	Gbar_D13G020420
						Gbar_D10G004650	GbCIPK71		GrCIPK37	Gorai.011G047700
						Gbar_D10G012120	GbCIPK72		GrCIPK38	Gorai.011G129300
						Gbar_D10G015340	GbCIPK73		GrCIPK39	Gorai.011G164800
						Gbar_D10G019590	GbCIPK74		GrCIPK40	Gorai.011G210500
						Gbar_D11G010980	GbCIPK75		GrCIPK17	Gorai.007G112100
						Gbar_D13G020420	GbCIPK76		GrCIPK41	Gorai.013G216700

## Sheet: Table S6
Table S6. Homoeologs for CIPK genes in the two allotetraploid cotton species.
Paralogous genes of GhCIPKs in G. hirsutum					Paralogous genes of GbCIPKs in G. barbadense
Gene Name	Locus ID	Gene Name	Locus ID		Gene Name	Locus ID	Gene Name	Locus ID
GhCIPK1	A02	GhCIPK38	D02		GbCIPK1	At02	GbCIPK37	Dt02
GhCIPK2	A02	GhCIPK39	D02		GbCIPK10	At05	GbCIPK46	Dt05
GhCIPK3	A02	GhCIPK40	D02		GbCIPK11	At05	GbCIPK47	Dt05
GhCIPK4	A03	GhCIPK42	D03		GbCIPK12	At05	GbCIPK48	Dt05
GhCIPK5	A03	GhCIPK41	D03		GbCIPK13	At06	GbCIPK50	Dt06
GhCIPK6	A05	GhCIPK43	D05		GbCIPK14	At06	GbCIPK51	Dt06
GhCIPK7	A05	GhCIPK44	D05		GbCIPK15	At06	GbCIPK52	Dt06
GhCIPK8	A05	GhCIPK45	D05		GbCIPK16	At06	GbCIPK54	Dt06
GhCIPK9	A05	GhCIPK46	D05		GbCIPK17	At06	GbCIPK55	Dt06
GhCIPK10	A05	GhCIPK47	D05		GbCIPK18	At06	GbCIPK56	Dt06
GhCIPK11	A05	GhCIPK49	D05		GbCIPK19	At06	GbCIPK57	Dt06
GhCIPK12	A06	GhCIPK51	D06		GbCIPK2	At02	GbCIPK38	Dt02
GhCIPK13	A06	GhCIPK52	D06		GbCIPK21	At07	GbCIPK60	Dt07
GhCIPK14	A06	GhCIPK53	D06		GbCIPK22	At07	GbCIPK61	Dt07
GhCIPK15	A06	GhCIPK54	D06		GbCIPK23	At07	GbCIPK62	Dt07
GhCIPK16	A06	GhCIPK55	D06		GbCIPK24	At08	GbCIPK63	Dt08
GhCIPK18	A06	GhCIPK56	D06		GbCIPK25	At09	GbCIPK64	Dt09
GhCIPK19	A06	GhCIPK57	D06		GbCIPK26	At09	GbCIPK65	Dt09
GhCIPK20	A07	GhCIPK59	D07		GbCIPK27	At09	GbCIPK66	Dt09
GhCIPK21	A07	GhCIPK60	D07		GbCIPK28	At09	GbCIPK68	Dt09
GhCIPK22	A07	GhCIPK61	D07		GbCIPK29	At09	GbCIPK69	Dt09
GhCIPK23	A07	GhCIPK62	D07		GbCIPK3	At02	GbCIPK39	Dt02
GhCIPK24	A08	GhCIPK63	D08		GbCIPK30	At10	GbCIPK70	Dt10
GhCIPK25	A09	GhCIPK64	D09		GbCIPK31	At10	GbCIPK71	Dt10
GhCIPK26	A09	GhCIPK80	scaffold4332_D09		GbCIPK32	At10	GbCIPK73	Dt10
GhCIPK27	A09	GhCIPK65	D09		GbCIPK33	At10	GbCIPK72	Dt10
GhCIPK28	A09	GhCIPK66	D09		GbCIPK34	At10	GbCIPK74	Dt10
GhCIPK29	A09	GhCIPK67	D09		GbCIPK35	At11	GbCIPK75	Dt11
GhCIPK30	A10	GhCIPK68	D10		GbCIPK36	At13	GbCIPK76	Dt13
GhCIPK31	A10	GhCIPK69	D10		GbCIPK4	At03	GbCIPK41	Dt03
GhCIPK32	A10	GhCIPK71	D10		GbCIPK49	Dt06	GbCIPK77	Scaffold1165
GhCIPK33	A10	GhCIPK70	D10		GbCIPK5	At03	GbCIPK40	Dt03
GhCIPK34	A10	GhCIPK72	D10		GbCIPK59	Dt07	GbCIPK78	Scaffold1814
GhCIPK35	A11	GhCIPK73	D11		GbCIPK6	At05	GbCIPK42	Dt05
GhCIPK37	A13	GhCIPK74	D13		GbCIPK7	At05	GbCIPK43	Dt05
GhCIPK48	D05	GhCIPK75	scaffold1216_A05		GbCIPK8	At05	GbCIPK44	Dt05
GhCIPK50	D06	GhCIPK76	scaffold1259_A06		GbCIPK9	At05	GbCIPK45	Dt05
GhCIPK58	D06	GhCIPK77	scaffold1340_A06		GbCPK20	At06	GbCIPK58	D06
GhCIPK78	scaffold2288_A09	GhCIPK79	scaffold4317_D09
Note: Combined the three versions of G. hirsutum and G. barbadense, GhCIPK75, GhCIPK76, GhCIPK77 and GhCIPK78 are located in At subgenome of G. hirsutum, GhCIPK79 and GhCIPK80 are located in Dt subgenome of G. hirsutum. GbCIPK77 and GbCIPK78 are located in At subgenome of G. barbadense.

## Sheet: Table S7
Table S7. Duplication of CIPK genes in G. hirsutum and G. barbadense.
G. hirsutum			G. barbadense
Duplicated gene 1	Duplicated gene 2		Duplicated gene 1	Duplicated gene 2
GhCIPK1	GhCIPK38		GbCIPK1	GbCIPK37
GhCIPK10	GhCIPK47		GbCIPK2	GbCIPK38
GhCIPK10	GhCIPK30		GbCIPK4	GbCIPK41
GhCIPK10	GhCIPK68		GbCIPK5	GbCIPK40
GhCIPK10	GhCIPK55		GbCIPK6	GbCIPK42
GhCIPK10	GhCIPK16		GbCIPK6	GbCIPK51
GhCIPK11	GhCIPK49		GbCIPK6	GbCIPK14
GhCIPK11	GhCIPK72		GbCIPK6	GbCIPK36
GhCIPK12	GhCIPK51		GbCIPK6	GbCIPK76
GhCIPK13	GhCIPK52		GbCIPK6	GbCIPK78
GhCIPK13	GhCIPK43		GbCIPK6	GbCIPK59
GhCIPK13	GhCIPK74		GbCIPK7	GbCIPK43
GhCIPK13	GhCIPK37		GbCIPK7	GbCIPK60
GhCIPK13	GhCIPK20		GbCIPK7	GbCIPK21
GhCIPK13	GhCIPK59		GbCIPK8	GbCIPK44
GhCIPK14	GhCIPK53		GbCIPK8	GbCIPK61
GhCIPK15	GhCIPK54		GbCIPK8	GbCIPK22
GhCIPK16	GhCIPK55		GbCIPK8	GbCIPK67
GhCIPK16	GhCIPK30		GbCIPK9	GbCIPK45
GhCIPK16	GhCIPK68		GbCIPK10	GbCIPK46
GhCIPK18	GhCIPK56		GbCIPK10	GbCIPK30
GhCIPK19	GhCIPK57		GbCIPK10	GbCIPK70
GhCIPK19	GhCIPK25		GbCIPK10	GbCIPK16
GhCIPK19	GhCIPK64		GbCIPK11	GbCIPK47
GhCIPK2	GhCIPK39		GbCIPK11	GbCIPK77
GhCIPK20	GhCIPK59		GbCIPK11	GbCIPK49
GhCIPK20	GhCIPK74		GbCIPK12	GbCIPK48
GhCIPK20	GhCIPK43		GbCIPK12	GbCIPK34
GhCIPK20	GhCIPK52		GbCIPK12	GbCIPK74
GhCIPK20	GhCIPK37		GbCIPK13	GbCIPK50
GhCIPK21	GhCIPK60		GbCIPK14	GbCIPK51
GhCIPK21	GhCIPK44		GbCIPK14	GbCIPK42
GhCIPK21	GhCIPK53		GbCIPK14	GbCIPK78
GhCIPK22	GhCIPK61		GbCIPK14	GbCIPK36
GhCIPK22	GhCIPK45		GbCIPK14	GbCIPK76
GhCIPK22	GhCIPK66		GbCIPK14	GbCIPK59
GhCIPK22	GhCIPK28		GbCIPK15	GbCIPK52
GhCIPK23	GhCIPK62		GbCIPK16	GbCIPK54
GhCIPK23	GhCIPK35		GbCIPK16	GbCIPK30
GhCIPK23	GhCIPK73		GbCIPK16	GbCIPK70
GhCIPK24	GhCIPK63		GbCIPK17	GbCIPK55
GhCIPK25	GhCIPK64		GbCIPK17	GbCIPK27
GhCIPK25	GhCIPK57		GbCIPK17	GbCIPK66
GhCIPK26	GhCIPK80		GbCIPK18	GbCIPK56
GhCIPK27	GhCIPK65		GbCIPK19	GbCIPK57
GhCIPK28	GhCIPK66		GbCIPK20	GbCIPK58
GhCIPK28	GhCIPK61		GbCIPK21	GbCIPK60
GhCIPK28	GhCIPK45		GbCIPK21	GbCIPK43
GhCIPK29	GhCIPK67		GbCIPK21	GbCIPK52
GhCIPK3	GhCIPK40		GbCIPK22	GbCIPK61
GhCIPK3	GhCIPK71		GbCIPK22	GbCIPK44
GhCIPK3	GhCIPK32		GbCIPK22	GbCIPK67
GhCIPK30	GhCIPK68		GbCIPK23	GbCIPK62
GhCIPK30	GhCIPK55		GbCIPK23	GbCIPK35
GhCIPK30	GhCIPK47		GbCIPK23	GbCIPK75
GhCIPK31	GhCIPK69		GbCIPK24	GbCIPK63
GhCIPK32	GhCIPK71		GbCIPK25	GbCIPK64
GhCIPK32	GhCIPK40		GbCIPK25	GbCIPK57
GhCIPK33	GhCIPK70		GbCIPK26	GbCIPK65
GhCIPK34	GhCIPK72		GbCIPK27	GbCIPK66
GhCIPK35	GhCIPK73		GbCIPK27	GbCIPK55
GhCIPK35	GhCIPK62		GbCIPK27	GbCIPK71
GhCIPK37	GhCIPK74		GbCIPK28	GbCIPK68
GhCIPK37	GhCIPK43		GbCIPK29	GbCIPK69
GhCIPK37	GhCIPK52		GbCIPK3	GbCIPK39
GhCIPK37	GhCIPK59		GbCIPK3	GbCIPK73
GhCIPK4	GhCIPK42		GbCIPK3	GbCIPK32
GhCIPK40	GhCIPK71		GbCIPK30	GbCIPK70
GhCIPK43	GhCIPK52		GbCIPK30	GbCIPK54
GhCIPK43	GhCIPK74		GbCIPK30	GbCIPK46
GhCIPK43	GhCIPK59		GbCIPK31	GbCIPK71
GhCIPK44	GhCIPK60		GbCIPK32	GbCIPK73
GhCIPK44	GhCIPK53		GbCIPK33	GbCIPK72
GhCIPK45	GhCIPK61		GbCIPK34	GbCIPK74
GhCIPK45	GhCIPK66		GbCIPK34	GbCIPK48
GhCIPK47	GhCIPK68		GbCIPK35	GbCIPK75
GhCIPK48	GhCIPK75		GbCIPK35	GbCIPK62
GhCIPK48	GhCIPK76		GbCIPK36	GbCIPK76
GhCIPK48	GhCIPK50		GbCIPK36	GbCIPK42
GhCIPK49	GhCIPK72		GbCIPK36	GbCIPK51
GhCIPK5	GhCIPK41		GbCIPK36	GbCIPK78
GhCIPK50	GhCIPK76		GbCIPK36	GbCIPK59
GhCIPK50	GhCIPK75		GbCIPK39	GbCIPK73
GhCIPK52	GhCIPK74		GbCIPK42	GbCIPK51
GhCIPK52	GhCIPK59		GbCIPK42	GbCIPK76
GhCIPK55	GhCIPK68		GbCIPK42	GbCIPK78
GhCIPK57	GhCIPK64		GbCIPK42	GbCIPK59
GhCIPK58	GhCIPK77		GbCIPK43	GbCIPK60
GhCIPK59	GhCIPK74		GbCIPK44	GbCIPK61
GhCIPK6	GhCIPK43		GbCIPK44	GbCIPK67
GhCIPK6	GhCIPK52		GbCIPK46	GbCIPK70
GhCIPK6	GhCIPK13		GbCIPK47	GbCIPK77
GhCIPK6	GhCIPK74		GbCIPK47	GbCIPK49
GhCIPK6	GhCIPK37		GbCIPK48	GbCIPK74
GhCIPK6	GhCIPK20		GbCIPK49	GbCIPK77
GhCIPK6	GhCIPK59		GbCIPK51	GbCIPK78
GhCIPK61	GhCIPK66		GbCIPK51	GbCIPK76
GhCIPK62	GhCIPK73		GbCIPK51	GbCIPK59
GhCIPK7	GhCIPK44		GbCIPK54	GbCIPK70
GhCIPK7	GhCIPK60		GbCIPK55	GbCIPK66
GhCIPK7	GhCIPK21		GbCIPK57	GbCIPK64
GhCIPK75	GhCIPK76		GbCIPK59	GbCIPK78
GhCIPK78	GhCIPK79		GbCIPK59	GbCIPK76
GhCIPK8	GhCIPK45		GbCIPK61	GbCIPK67
GhCIPK8	GhCIPK61		GbCIPK62	GbCIPK75
GhCIPK8	GhCIPK22		GbCIPK66	GbCIPK71
GhCIPK8	GhCIPK66		GbCIPK76	GbCIPK78
GhCIPK8	GhCIPK28
GhCIPK9	GhCIPK46

## Sheet: Table S8
Table S8. The list of cis-elements in the 1.5 kb promoter regions of GhCIPKs.
Name	ABA	Auxin	Defense and Stress	Drought	GA	SA	Light	MeJA	Anaerobic induction	Low-temperature	Wound-responsive	Wounding and pathogen
GhCIPK1	2	2	0	0	2	0	4	0	2	0	0	0
GhCIPK2	0	0	1	0	0	1	3	1	1	2	0	0
GhCIPK3	0	0	0	0	0	0	2	0	1	0	0	0
GhCIPK4	0	0	1	0	2	0	7	1	0	0	0	0
GhCIPK5	0	0	0	0	1	1	2	0	2	1	0	0
GhCIPK6	3	0	0	1	0	0	6	1	0	0	3	0
GhCIPK7	1	0	0	1	1	0	9	2	2	0	0	1
GhCIPK8	0	0	1	0	2	1	3	0	1	0	1	1
GhCIPK9	2	0	0	0	0	0	5	0	0	1	0	0
GhCIPK10	0	0	0	0	0	0	2	1	0	1	0	0
GhCIPK11	0	0	0	0	1	1	2	0	3	0	0	0
GhCIPK12	0	0	0	0	0	0	3	0	1	0	1	0
GhCIPK13	5	0	0	2	1	1	4	2	0	0	0	1
GhCIPK14	0	0	0	0	0	1	2	0	0	0	0	0
GhCIPK15	0	0	0	2	0	0	6	1	2	0	0	0
GhCIPK16	0	0	1	0	0	0	5	0	0	0	0	0
GhCIPK17	2	1	0	2	0	0	10	0	0	1	1	0
GhCIPK18	0	0	0	1	0	0	4	2	0	0	0	0
GhCIPK19	2	0	0	0	0	1	6	2	1	0	0	0
GhCIPK20	2	0	1	0	0	0	6	0	0	0	1	0
GhCIPK21	0	0	0	0	0	0	2	1	1	0	1	0
GhCIPK22	1	0	0	0	0	0	2	2	0	0	0	0
GhCIPK23	1	0	0	0	0	1	2	2	0	2	0	0
GhCIPK24	0	0	0	0	0	1	2	2	1	0	0	0
GhCIPK25	0	0	0	0	0	0	3	1	0	0	0	0
GhCIPK26	0	0	1	0	0	0	2	1	1	0	1	0
GhCIPK27	2	0	1	0	0	1	8	1	0	0	0	0
GhCIPK28	2	0	0	0	1	0	10	1	0	0	1	1
GhCIPK29	0	0	0	0	1	1	7	0	1	0	0	0
GhCIPK30	1	0	1	0	0	1	5	0	0	0	0	0
GhCIPK31	1	0	0	1	0	0	1	0	1	0	1	0
GhCIPK32	0	0	0	0	0	0	3	1	1	0	2	1
GhCIPK33	5	0	0	2	0	0	8	0	2	0	0	0
GhCIPK34	0	0	0	0	1	0	1	0	2	2	0	0
GhCIPK35	0	1	0	0	0	1	4	0	0	1	1	0
GhCIPK36	1	0	1	0	0	0	4	2	1	1	0	0
GhCIPK37	2	0	0	0	1	0	4	0	0	0	0	0
GhCIPK38	2	0	0	1	2	0	9	1	2	0	0	1
GhCIPK39	0	0	2	0	0	1	3	1	2	0	0	0
GhCIPK40	0	0	0	0	0	0	4	0	1	0	0	1
GhCIPK41	0	0	0	0	1	0	4	0	1	0	1	0
GhCIPK42	1	0	0	1	0	0	1	1	1	0	0	0
GhCIPK43	3	0	1	0	0	0	7	1	1	0	1	1
GhCIPK44	0	0	0	2	0	0	5	3	3	1	0	1
GhCIPK45	0	0	1	0	1	1	3	0	1	0	1	1
GhCIPK46	1	0	0	0	0	0	3	0	0	1	0	0
GhCIPK47	0	0	0	0	2	0	4	1	1	0	0	0
GhCIPK48	0	0	0	0	0	0	4	0	0	0	0	1
GhCIPK49	0	0	0	0	1	0	2	1	2	0	0	0
GhCIPK50	2	0	0	0	1	0	3	1	2	1	0	0
GhCIPK51	0	0	0	0	0	0	2	0	1	0	1	0
GhCIPK52	4	0	2	0	1	1	9	3	0	0	0	1
GhCIPK53	0	0	0	1	0	1	2	1	0	0	0	0
GhCIPK54	2	0	0	0	0	0	5	1	1	0	1	0
GhCIPK55	0	1	1	0	0	0	4	0	0	0	0	0
GhCIPK56	0	0	0	0	0	0	5	1	0	0	0	0
GhCIPK57	1	0	0	0	0	0	6	1	2	1	0	0
GhCIPK58	0	0	0	0	0	1	3	0	1	0	1	0
GhCIPK59	2	0	0	1	0	0	7	0	0	0	0	1
GhCIPK60	0	0	0	0	0	0	3	1	2	0	0	0
GhCIPK61	0	0	0	0	0	0	3	1	2	0	0	0
GhCIPK62	1	0	0	0	0	0	4	3	0	1	1	0
GhCIPK63	0	0	0	0	2	1	2	1	1	1	0	0
GhCIPK64	0	0	0	3	0	0	2	1	1	0	1	0
GhCIPK65	2	0	1	0	0	1	6	1	0	1	1	0
GhCIPK66	1	0	1	0	2	1	7	0	0	0	0	1
GhCIPK67	0	0	0	0	1	0		0	1	0	0	0
GhCIPK68	1	0	0	0	0	0	4	0	1	0	0	0
GhCIPK69	1	0	0	0	0	1	3	0	0	0	0	0
GhCIPK70	1	1	0	1	0	0	3	1	0	0	0	0
GhCIPK71	0	0	0	0	0	0	4	0	1	0	2	1
GhCIPK72	0	0	0	0	2	0	2	0	3	0	0	0
GhCIPK73	3	1	1	0	0	0	6	3	0	1	1	0
GhCIPK74	3	1	0	0	0	0	7	1	0	0	0	0
GhCIPK75	1	0	0	0	1	0	4	0	1	0	3	0
GhCIPK76	0	0	0	1	1	0	2	2	1	1	0	0
GhCIPK77	0	0	0	0	0	0	5	2	1	0	1	0
GhCIPK78	0	0	0	0	0	0	7	3	0	0	1	0
GhCIPK79	1	2	0	0	0	0	8	2	0	1	0	0
GhCIPK80	0	0	0	0	1	0	5	0	0	0	0	0

## Sheet: Table S9
Table S9. The list of TFs in the 1.5 kb promoter regions of GhCIPKs.
Gene_name	Gene_locus	TF_name	TF_locus	TF_ description	Family	start	stop	strand	score	p-value	q-value	matched sequence
GhCIPK1	Gh_A02G0045	MYBAS1	Gh_A04G0594	Myb-related protein MYBAS1	MYB	-859	-845	+	17.3651	9.33e-07	0.216	TAAAAATTAGGTATG
		BZIP43	Gh_A08G0476	Basic leucine zipper 43	bZIP	-678	-667	-	15.3205	8.35e-07	0.0248	TGCTGACATGTC
		GBF1	Gh_D12G0618	G-box-binding factor 1	bZIP	-288	-279	-	16.1828	3.24e-07	0.0386	CCACGTGGCA
		PIF3	Gh_D11G2839	Transcription factor PIF3	bHLH	-288	-279	+	17.8254	5.42e-07	0.0645	TGCCACGTGG
		ASR3	Gh_A01G0151	Trihelix transcription factor ASR3	Trihelix	-172	-155	+	16.2537	1.14e-07	0.00896	AGACAAATATGCCCTTAA
		SOC1	Gh_A12G0936	MADS-box protein SOC1	MIKC_MADS	-115	-95	-	17.0882	4.88e-07	0.00159	TTTTTTTTTTTCTTTTTTCTG
		SOC1	Gh_A12G0936	MADS-box protein SOC1	MIKC_MADS	-114	-94	-	17.1912	4.27e-07	0.00151	CTTTTTTTTTTTCTTTTTTCT
		SOC1	Gh_A08G2008	MADS-box protein SOC1	AP2	-114	-95	+	16.9231	7.51e-07	0.00348	AGAAAAAAGAAAAAAAAAAA
		SOC1	Gh_A12G0936	MADS-box protein SOC1	MIKC_MADS	-113	-93	-	18.0294	1.26e-07	0.000803	TCTTTTTTTTTTTCTTTTTTC
		SOC1	Gh_D05G0940	MADS-box protein SOC1	Dof	-112	-92	-	17.381	6.63e-08	0.00374	TTCTTTTTTTTTTTCTTTTTT
		SOC1	Gh_A08G2008	MADS-box protein SOC1	AP2	-112	-93	+	17.4103	4.54e-07	0.00322	AAAAAAGAAAAAAAAAAAGA
		SOC1	Gh_A12G0936	MADS-box protein SOC1	MIKC_MADS	-111	-91	-	18.75	3.46e-08	0.000463	TTTCTTTTTTTTTTTCTTTTT
		SOC1	Gh_A10G0838	MADS-box protein SOC1	Dof	-111	-91	-	16	3.1e-07	0.0176	TTTCTTTTTTTTTTTCTTTTT
		SOC1	Gh_A05G2599	MADS-box protein SOC1	Dof	-110	-90	-	17.6719	1.04e-07	0.00774	TTTTCTTTTTTTTTTTCTTTT
		SOC1	Gh_A08G2008	MADS-box protein SOC1	AP2	-110	-91	+	17.2692	5.27e-07	0.00341	AAAAGAAAAAAAAAAAGAAA
		SOC1	Gh_A12G0936	MADS-box protein SOC1	MIKC_MADS	-109	-89	-	17.5147	2.74e-07	0.00122	CTTTTCTTTTTTTTTTTCTTT
		SOC1	Gh_A08G2008	MADS-box protein SOC1	AP2	-108	-89	+	18.5	1.3e-07	0.00148	AAGAAAAAAAAAAAGAAAAG
		SOC1	Gh_A12G0936	MADS-box protein SOC1	MIKC_MADS	-108	-88	-	16.6029	8.83e-07	0.00205	TCTTTTCTTTTTTTTTTTCTT
		SOC1	Gh_A12G0936	MADS-box protein SOC1	MIKC_MADS	-107	-87	-	16.7794	7.16e-07	0.00192	TTCTTTTCTTTTTTTTTTTCT
		SOC1	Gh_A05G2599	MADS-box protein SOC1	Dof	-105	-85	-	18.4375	3.02e-08	0.00337	TTTTCTTTTCTTTTTTTTTTT
		SOC1	Gh_A08G2008	MADS-box protein SOC1	AP2	-105	-86	+	18.8205	8.78e-08	0.00117	AAAAAAAAAAAGAAAAGAAA
		SOC1	Gh_A12G0936	MADS-box protein SOC1	MIKC_MADS	-105	-85	-	17.1471	4.52e-07	0.00154	TTTTCTTTTCTTTTTTTTTTT
		SOC1	Gh_A12G0936	MADS-box protein SOC1	MIKC_MADS	-103	-83	-	17.5	2.8e-07	0.00122	TTTTTTCTTTTCTTTTTTTTT
		BBM	Gh_A08G2008	AP2-like ethylene-responsive transcription factor BBM	AP2	-103	-84	+	17.5641	3.85e-07	0.00301	AAAAAAAAAGAAAAGAAAAA
		BBM	Gh_A08G2008	AP2-like ethylene-responsive transcription factor BBM	AP2	-100	-81	+	17.0385	6.69e-07	0.00348	AAAAAAGAAAAGAAAAAAAA
GhCIPK10	Gh_A05G1293	SOC1	Gh_A12G0936	MADS-box protein SOC1	MIKC_MADS	-851	-831	-	17.7059	2.08e-07	0.000983	TTTTCTTTTTTTTTTCTTTCG
		SOC1	Gh_A12G0936	MADS-box protein SOC1	MIKC_MADS	-849	-829	-	16.9118	6.09e-07	0.00177	CTTTTTCTTTTTTTTTTCTTT
		SOC1	Gh_A12G0936	MADS-box protein SOC1	MIKC_MADS	-848	-828	-	16.5294	9.6e-07	0.00212	CCTTTTTCTTTTTTTTTTCTT
		DOF3.6	Gh_A05G2599	Dof zinc finger protein DOF3.6	Dof	-851	-831	-	16.9375	2.94e-07	0.0164	TTTTCTTTTTTTTTTCTTTCG
		DOF2.2	Gh_D05G0940	Dof zinc finger protein DOF2.2	Dof	-238	-218	-	15.9524	6.14e-07	0.0231	TTTTTCCCCTTCTTCTTTTTG
		BBM	Gh_A08G2008	AP2-like ethylene-responsive transcription factor BBM	AP2	-849	-830	+	18.0385	2.26e-07	0.00205	AAAGAAAAAAAAAAGAAAAA
		BBM	Gh_A08G2008	AP2-like ethylene-responsive transcription factor BBM	AP2	-847	-828	+	16.7308	9.09e-07	0.00375	AGAAAAAAAAAAGAAAAAGG
GhCIPK11	Gh_A05G2394	MYB39	Gh_D05G2173	Transcription factor MYB39	MYB	-1472	-1492	+	17.0952	3.98e-07	0.0483	GGGACATGAGTTGGTGGACAA
		BBM	Gh_A08G2008	AP2-like ethylene-responsive transcription factor BBM	AP2	-1318	-1337	-	17.6026	3.68e-07	0.00301	TAAGAAAAAAGAAAAAGAGG
		DOF3.6	Gh_A05G2599	Dof zinc finger protein DOF3.6	Dof	-1317	-1337	+	16.1406	7.97e-07	0.0169	CCCTCTTTTTCTTTTTTCTTA
		Gtf3a	Gh_A05G3867	Transcription factor IIIA	C2H2	-910	-928	-	16.1439	9.6e-07	0.00646	ATCCTTCCACCACTTCCTC
		NAC062	Gh_D09G1773	NAC domain-containing protein 62	NAC	-862	-876	+	17.9365	2.22e-07	0.0326	CTTACCTATGAAGGA
GhCIPK12	Gh_A06G0475	DOF1.5	Gh_A10G0348	Dof zinc finger protein DOF1.5	Dof	-1499	-1479	+	17.5556	4.96e-08	0.00479	GCAAAAAATAAAAAGTGCAAG
		CDF3	Gh_D12G1755	Cyclic dof factor 3	Dof	-1497	-1479	+	16.873	2.28e-07	0.0131	AAAAAATAAAAAGTGCAAG
		BPC1	Gh_D01G1330	Protein BASIC PENTACYSTEINE1	BBR-BPC	-1493	-1470	+	11.5873	6.64e-07	0.00187	AATAAAAAGTGCAAGAGAGAGAGT
		BPC1	Gh_D01G1330	Protein BASIC PENTACYSTEINE1	BBR-BPC	-1483	-1460	+	15.4286	1.29e-07	0.0006	GCAAGAGAGAGAGTTAGAGAAAAA
		BPC1	Gh_D01G1330	Protein BASIC PENTACYSTEINE1	BBR-BPC	-1481	-1458	+	18.5873	3.04e-08	0.000183	AAGAGAGAGAGTTAGAGAAAAAAA
		BPC6	Gh_A01G0913	Protein BASIC PENTACYSTEINE6	BBR-BPC	-1479	-1459	-	12.8472	4.18e-07	0.00242	TTTTTTCTCTAACTCTCTCTC
		BPC1	Gh_D01G1330	Protein BASIC PENTACYSTEINE1	BBR-BPC	-1479	-1456	+	12.6349	4.31e-07	0.00141	GAGAGAGAGTTAGAGAAAAAAAAG
		BPC1	Gh_D01G1330	Protein BASIC PENTACYSTEINE1	BBR-BPC	-1477	-1454	+	13.127	3.5e-07	0.00124	GAGAGAGTTAGAGAAAAAAAAGGC
GhCIPK13	Gh_A06G0873	BPE	Gh_D02G1714	Transcription factor BPE	bHLH	-779	-799	+	19.4921	1.11e-07	0.0262	ATGGTGACACGTGGGAAGCCT
		PIF1	Gh_D07G1543	Transcription factor PIF1	bHLH	-779	-792	+	18.5417	2.67e-07	0.0635	ATGGTGACACGTGG
		BAM8	Gh_D12G1996	Beta-amylase 8	BES1	-780	-794	-	18.4444	4.64e-07	0.11	TCCCACGTGTCACCA
		ABI5	Gh_A01G1768	Protein ABSCISIC ACID-INSENSITIVE 5	bZIP	-781	-798	-	18.4444	4.64e-07	0.0711	GGCTTCCCACGTGTCACC
		GBF1	Gh_D12G0618	G-box-binding factor 1	bZIP	-949	-958	-	15.5806	6.83e-07	0.0406	TGACGTGGCA
		NA	Gh_A08G1385	Transcription factor HBP-1a	bZIP	-783	-797	-	17.2381	9.16e-07	0.109	GCTTCCCACGTGTCA
		CPRF1	Gh_A08G1122	Common plant regulatory factor 1	bZIP	-783	-797	+	17.1429	9.25e-07	0.0732	TGACACGTGGGAAGC
		BBM	Gh_A08G2008	AP2-like ethylene-responsive transcription factor BBM	AP2	-669	-688	+	17.2051	5.63e-07	0.00345	AATACAAAAAAAAAAAGAGA
		J	Gh_D12G0778	MADS-box protein JOINTLESS	MIKC_MADS	-371	-385	+	17.4444	7.96e-07	0.053	TCTTTCTCTTTTGGG
		J	Gh_A12G0775	MADS-box protein JOINTLESS	MIKC_MADS	-371	-385	+	17.4444	7.96e-07	0.054	TCTTTCTCTTTTGGG
GhCIPK15	Gh_A06G1159	DOF5.4	Gh_A07G0522	Dof zinc finger protein DOF5.4	Dof	-319	-306	+	14.254	8.21e-07	0.0628	GAAAAAGTTAAAAA
GhCIPK17	Gh_A06G1219	DOF2.2	Gh_D05G0940	Dof zinc finger protein DOF2.2	Dof	-939	-919	-	15.6984	8.69e-07	0.028	GTATCTTTTTTCAACTTTTTC
		NA	Gh_A05G1857	Homeobox protein knotted-1-like 2	TALE	-277	-258	+	19.4054	1.71e-07	0.00134	TCCGCTCCCTCTGCTTCTAC
		SOC1	Gh_A12G0936	MADS-box protein SOC1	MIKC_MADS	-158	-138	-	16.6176	8.68e-07	0.00205	CCTCATTTTCTTTCTCTTCTA
GhCIPK18	Gh_A06G1572	DOF5.6	Gh_D09G1624	Dof zinc finger protein DOF5.6	Dof	-1141	-1121	-	18.3016	3.93e-09	0.00089	ATAAAAAGGAAAAAGGAAAAA
		DOF1.5	Gh_A10G0348	Dof zinc finger protein DOF1.5	Dof	-1141	-1121	-	17.7302	3.66e-08	0.00479	ATAAAAAGGAAAAAGGAAAAA
		CDF3	Gh_D12G1755	Cyclic dof factor 3	Dof	-1141	-1123	-	17.746	5.9e-08	0.00498	AAAAAGGAAAAAGGAAAAA
		DOF3.4	Gh_A10G0838	Dof zinc finger protein DOF3.4	Dof	-1143	-1123	+	15.7143	4.87e-07	0.0221	GATTTTTCCTTTTTCCTTTTT
		NA	Gh_D08G2456	Myb-related protein Zm1	MYB	-839	-819	+	20.3492	6.42e-08	0.00505	ACCCCCCATCACCTACTCCGC
		GATA12	Gh_A05G0366	GATA transcription factor 12	GATA	-251	-239	-	18	1.18e-07	0.014	AATCCAGATCCGG
		GATA4	Gh_A08G1235	GATA transcription factor 4	GATA	-253	-239	+	17.0794	4.16e-07	0.0493	ATCCGGATCTGGATT
		GATA11	Gh_A08G1770	GATA transcription factor 11	GATA	-255	-241	+	17.6984	2.74e-07	0.0325	GTATCCGGATCTGGA
		ERF7	Gh_A01G0650	Ethylene-responsive transcription factor 7	ERF	-837	-817	+	18.6667	2.19e-07	0.00812	CCCCCATCACCTACTCCGCAA
		SHN3	Gh_D07G0278	Ethylene-responsive transcription factor SHINE 3	ERF	-838	-818	+	15.2059	4.41e-07	0.0148	CCCCCCATCACCTACTCCGCA
		SHN3	Gh_D07G0277	Ethylene-responsive transcription factor SHINE 3	ERF	-838	-818	+	15.2059	4.41e-07	0.0149	CCCCCCATCACCTACTCCGCA
		ERF021	Gh_D02G1021	Ethylene-responsive transcription factor ERF021	ERF	-836	-817	+	16.5156	8.4e-07	0.022	CCCCATCACCTACTCCGCAA
		ERF021	Gh_A02G1737	Ethylene-responsive transcription factor ERF021	ERF	-836	-817	+	16.5156	8.4e-07	0.022	CCCCATCACCTACTCCGCAA
		LOB	Gh_D05G2414	Protein LATERAL ORGAN BOUNDARIES	LBD	-838	-818	+	16.9206	4.13e-07	0.0261	CCCCCCATCACCTACTCCGCA
		Gtf3a	Gh_A05G3867	Transcription factor IIIA	C2H2	-837	-819	+	17.4773	4.22e-07	0.00345	CCCCCATCACCTACTCCGC
GhCIPK19	Gh_A06G1594	WRKY28	Gh_D05G1432	Probable WRKY transcription factor 28	WRKY	-696	-684	-	16.2698	7.51e-07	0.178	GGCTTTGACTTTT
		WRKY43	Gh_D08G1424	Probable WRKY transcription factor 43	WRKY	-697	-684	-	17.1587	8.82e-07	0.104	GGCTTTGACTTTTT
		WRKY40	Gh_D06G1966	Probable WRKY transcription factor 40	WRKY	-698	-684	-	16.2063	9.27e-07	0.219	GGCTTTGACTTTTTA
GhCIPK21	Gh_A07G0260	REF6	Gh_D07G0545	Lysine-specific demethylase REF6	C2H2	-423	-412	+	19.6667	1.64e-07	0.0126	AAAAACAGAGCA
GhCIPK22	Gh_A07G1075	NLP4	Gh_D01G0872	Protein NLP4	Nin-like	-1132	-1146	-	17.4328	3.91e-07	0.0232	CTTGCAGCAGCAGCT
		NLP4	Gh_D01G0872	Protein NLP4	Nin-like	-1129	-1143	-	17.9552	2.1e-07	0.0232	GCAGCAGCAGCTCAC
		GATA28	Gh_D13G0483	GATA transcription factor 28	GATA	-1111	-1129	+	18.3699	1.36e-07	0.0149	CATCATCATTTTCATCACG
		GATA28	Gh_A13G0435	GATA transcription factor 28	GATA	-1111	-1129	+	18.3699	1.36e-07	0.0149	CATCATCATTTTCATCACG
		GATA15	Gh_A02G0514	GATA transcription factor 15	GATA	-1111	-1129	+	15.9706	8.04e-07	0.0317	CATCATCATTTTCATCACG
		GAIPB	Gh_D01G1446	DELLA protein GAIP-B	GRAS	-994	-1013	+	18.0725	1.48e-07	0.00262	GAGAAAGAGAGAAAAGAATA
		BPC1	Gh_D01G1330	Protein BASIC PENTACYSTEINE1	BBR-BPC	-994	-1017	+	13.9524	2.46e-07	0.000979	GAGAAAGAGAGAAAAGAATAAGGA
		BBM	Gh_A08G2008	AP2-like ethylene-responsive transcription factor BBM	AP2	-988	-1007	+	18.5	1.3e-07	0.00148	AAAAATGAGAAAGAGAGAAA
		BBM	Gh_A08G2008	AP2-like ethylene-responsive transcription factor BBM	AP2	-986	-1005	+	19.2436	4.88e-08	0.00111	AAAAAAATGAGAAAGAGAGA
		ATHB-15	Gh_A05G1085	Homeobox-leucine zipper protein ATHB-15	HD-ZIP	-969	-983	+	16.5846	7.61e-07	0.173	GAAAATAATGATTAC
GhCIPK23	Gh_A07G1228	BPC6	Gh_A01G0913	Protein BASIC PENTACYSTEINE6	BBR-BPC	-757	-777	+	12.4583	4.87e-07	0.00256	CACTCTCTATCTCTCTTTATT
		BPC1	Gh_D01G1330	Protein BASIC PENTACYSTEINE1	BBR-BPC	-756	-779	-	12.1429	5.29e-07	0.00161	AAAATAAAGAGAGATAGAGAGTGT
		BPC6	Gh_A01G0913	Protein BASIC PENTACYSTEINE6	BBR-BPC	-755	-775	+	15.4861	1.41e-07	0.000938	TACACTCTCTATCTCTCTTTA
		BPC1	Gh_D01G1330	Protein BASIC PENTACYSTEINE1	BBR-BPC	-754	-777	-	14.6825	1.79e-07	0.000784	AATAAAGAGAGATAGAGAGTGTAA
		BPC6	Gh_A01G0913	Protein BASIC PENTACYSTEINE6	BBR-BPC	-753	-773	+	11.1806	8.01e-07	0.00354	TTTACACTCTCTATCTCTCTT
		BPC1	Gh_D01G1330	Protein BASIC PENTACYSTEINE1	BBR-BPC	-146	-169	+	36.8095	6.98e-13	1.48e-08	GGGAGAGGGAGAGGGAGAGGGAGA
		BPC1	Gh_D01G1330	Protein BASIC PENTACYSTEINE1	BBR-BPC	-160	-183	+	13.8254	2.6e-07	0.000979	GAGAGGGAGAGGGGAAGGAGGATG
		BPC6	Gh_A01G0913	Protein BASIC PENTACYSTEINE6	BBR-BPC	-160	-180	-	11.3056	7.63e-07	0.00345	CCTCCTTCCCCTCTCCCTCTC
		BPC1	Gh_D01G1330	Protein BASIC PENTACYSTEINE1	BBR-BPC	-158	-181	+	24.0317	1.96e-09	1.68e-05	GGGAGAGGGAGAGGGGAAGGAGGA
		BPC6	Gh_A01G0913	Protein BASIC PENTACYSTEINE6	BBR-BPC	-158	-178	-	12.1528	5.5e-07	0.0027	TCCTTCCCCTCTCCCTCTCCC
		BPC1	Gh_D01G1330	Protein BASIC PENTACYSTEINE1	BBR-BPC	-156	-179	+	16.619	7.57e-08	0.000367	GAGGGAGAGGGAGAGGGGAAGGAG
		BPC1	Gh_D01G1330	Protein BASIC PENTACYSTEINE1	BBR-BPC	-154	-177	+	24.5238	1.5e-09	1.39e-05	GAGAGGGAGAGGGAGAGGGGAAGG
		BPC6	Gh_A01G0913	Protein BASIC PENTACYSTEINE6	BBR-BPC	-154	-174	-	21.9444	7.27e-09	8.2e-05	TCCCCTCTCCCTCTCCCTCTC
		BPC1	Gh_D01G1330	Protein BASIC PENTACYSTEINE1	BBR-BPC	-152	-175	+	30.0952	6.02e-11	8.39e-07	GGGAGAGGGAGAGGGAGAGGGGAA
		BPC6	Gh_A01G0913	Protein BASIC PENTACYSTEINE6	BBR-BPC	-152	-172	-	24.4444	2.01e-09	2.83e-05	CCCTCTCCCTCTCCCTCTCCC
		BPC1	Gh_D01G1330	Protein BASIC PENTACYSTEINE1	BBR-BPC	-150	-173	+	29.5238	8.54e-11	1.12e-06	GAGGGAGAGGGAGAGGGAGAGGGG
		BPC6	Gh_A01G0913	Protein BASIC PENTACYSTEINE6	BBR-BPC	-150	-170	-	20.25	1.66e-08	0.00015	CTCTCCCTCTCCCTCTCCCTC
		BPC1	Gh_D01G1330	Protein BASIC PENTACYSTEINE1	BBR-BPC	-148	-171	+	30.8889	3.72e-11	5.92e-07	GAGAGGGAGAGGGAGAGGGAGAGG
		BPC6	Gh_A01G0913	Protein BASIC PENTACYSTEINE6	BBR-BPC	-148	-168	-	27.1806	4.41e-10	8.3e-06	CTCCCTCTCCCTCTCCCTCTC
		BPC6	Gh_A01G0913	Protein BASIC PENTACYSTEINE6	BBR-BPC	-146	-166	-	24.4444	2.01e-09	2.83e-05	CCCTCTCCCTCTCCCTCTCCC
		BPC1	Gh_D01G1330	Protein BASIC PENTACYSTEINE1	BBR-BPC	-144	-167	+	28.0952	2.03e-10	2.27e-06	AAGGGAGAGGGAGAGGGAGAGGGA
		BPC6	Gh_A01G0913	Protein BASIC PENTACYSTEINE6	BBR-BPC	-144	-164	-	15.9167	1.18e-07	0.000805	CTCTCCCTCTCCCTCTCCCTT
		BPC1	Gh_D01G1330	Protein BASIC PENTACYSTEINE1	BBR-BPC	-142	-165	+	17.3492	5.42e-08	0.000275	AGAAGGGAGAGGGAGAGGGAGAGG
		BPC6	Gh_A01G0913	Protein BASIC PENTACYSTEINE6	BBR-BPC	-142	-162	-	12.5417	4.72e-07	0.00253	CTCCCTCTCCCTCTCCCTTCT
		BPC1	Gh_D01G1330	Protein BASIC PENTACYSTEINE1	BBR-BPC	-140	-163	+	22.1429	5.27e-09	3.67e-05	GGAGAAGGGAGAGGGAGAGGGAGA
		BPC1	Gh_D01G1330	Protein BASIC PENTACYSTEINE1	BBR-BPC	-138	-161	+	11.9841	5.64e-07	0.00168	TGGGAGAAGGGAGAGGGAGAGGGA
		ASR3	Gh_A01G0151	Trihelix transcription factor ASR3	Trihelix	-371	-388	-	16.3134	9.87e-08	0.00896	GTGCCCCTCTGCCCTAAA
		BZIP43	Gh_A08G0476	Basic leucine zipper 43	bZIP	-269	-280	+	19.9487	1.21e-07	0.00573	TGATGACGTGGA
		HY5	Gh_D08G2461	Transcription factor HY5	bZIP	-267	-281	+	19.8413	1.5e-07	0.0121	GCTGATGACGTGGAT
		BZIP53	Gh_D11G1147	bZIP transcription factor 53	bZIP	-267	-281	+	18.8254	2.8e-07	0.0111	GCTGATGACGTGGAT
		BZIP53	Gh_A05G1641	bZIP transcription factor 53	bZIP	-267	-281	+	18.3175	3.81e-07	0.0151	GCTGATGACGTGGAT
		BZIP53	Gh_A11G1675	bZIP transcription factor 53	bZIP	-267	-281	+	18.254	4.36e-07	0.0173	GCTGATGACGTGGAT
		TCP13	Gh_A05G3219	Transcription factor TCP13	TCP	-255	-267	+	17.9722	4.3e-07	0.017	CTGGGGTCCACCG
		TCP15	Gh_A12G1522	Transcription factor TCP15	TCP	-255	-267	-	17.8095	6.35e-07	0.0251	CGGTGGACCCCAG
		GATA15	Gh_A02G0514	GATA transcription factor 15	GATA	-207	-225	-	19.2206	1.3e-07	0.00615	CATCATAAACATCGTCATC
		GATA28	Gh_D13G0483	GATA transcription factor 28	GATA	-198	-216	-	17.137	2.52e-07	0.0149	CATCGTCATCAATATCATT
		GATA28	Gh_A13G0435	GATA transcription factor 28	GATA	-198	-216	-	17.137	2.52e-07	0.0149	CATCGTCATCAATATCATT
		Gtf3a	Gh_A05G3867	Transcription factor IIIA	C2H2	-165	-183	-	19.1742	1.41e-07	0.00224	CATCCTCCTTCCCCTCTCC
		Gtf3a	Gh_A05G3867	Transcription factor IIIA	C2H2	-162	-180	-	24.3636	3.37e-09	0.000772	CCTCCTTCCCCTCTCCCTC
		Gtf3a	Gh_A05G3867	Transcription factor IIIA	C2H2	-159	-177	-	19.0682	1.51e-07	0.00224	CCTTCCCCTCTCCCTCTCC
		Gtf3a	Gh_A05G3867	Transcription factor IIIA	C2H2	-156	-174	-	20.0606	7.77e-08	0.00207	TCCCCTCTCCCTCTCCCTC
		Gtf3a	Gh_A05G3867	Transcription factor IIIA	C2H2	-154	-172	-	18.3333	2.44e-07	0.00224	CCCTCTCCCTCTCCCTCTC
		Gtf3a	Gh_A05G3867	Transcription factor IIIA	C2H2	-153	-171	-	19.9924	8.13e-08	0.00207	CCTCTCCCTCTCCCTCTCC
		Gtf3a	Gh_A05G3867	Transcription factor IIIA	C2H2	-150	-168	-	21.5	2.85e-08	0.00163	CTCCCTCTCCCTCTCCCTC
		Gtf3a	Gh_A05G3867	Transcription factor IIIA	C2H2	-148	-166	-	18.3333	2.44e-07	0.00224	CCCTCTCCCTCTCCCTCTC
		Gtf3a	Gh_A05G3867	Transcription factor IIIA	C2H2	-147	-165	-	19.9924	8.13e-08	0.00207	CCTCTCCCTCTCCCTCTCC
		Gtf3a	Gh_A05G3867	Transcription factor IIIA	C2H2	-144	-162	-	16.8939	6.07e-07	0.00434	CTCCCTCTCCCTCTCCCTT
		Gtf3a	Gh_A05G3867	Transcription factor IIIA	C2H2	-141	-159	-	22.2273	1.69e-08	0.00129	CCTCTCCCTCTCCCTTCTC
		NA	Gh_A05G1857	Homeobox protein knotted-1-like 2	TALE	-161	-180	-	19.3514	1.78e-07	0.00135	CCTCCTTCCCCTCTCCCTCT
		NA	Gh_A05G1857	Homeobox protein knotted-1-like 2	TALE	-159	-178	-	20.973	5.18e-08	0.000453	TCCTTCCCCTCTCCCTCTCC
		NA	Gh_A05G1857	Homeobox protein knotted-1-like 2	TALE	-157	-176	-	18.3108	3.69e-07	0.00247	CTTCCCCTCTCCCTCTCCCT
		NA	Gh_A05G1857	Homeobox protein knotted-1-like 2	TALE	-155	-174	-	22.6216	1.28e-08	0.000365	TCCCCTCTCCCTCTCCCTCT
		NA	Gh_A05G1857	Homeobox protein knotted-1-like 2	TALE	-153	-172	-	26.4054	2.61e-10	1.98e-05	CCCTCTCCCTCTCCCTCTCC
		NA	Gh_A05G1857	Homeobox protein knotted-1-like 2	TALE	-151	-170	-	21.2568	4.11e-08	0.000414	CTCTCCCTCTCCCTCTCCCT
		NA	Gh_A05G1857	Homeobox protein knotted-1-like 2	TALE	-149	-168	-	24.3919	2.38e-09	9.03e-05	CTCCCTCTCCCTCTCCCTCT
		NA	Gh_A05G1857	Homeobox protein knotted-1-like 2	TALE	-147	-166	-	26.4054	2.61e-10	1.98e-05	CCCTCTCCCTCTCCCTCTCC
		NA	Gh_A05G1857	Homeobox protein knotted-1-like 2	TALE	-145	-164	-	21.2568	4.11e-08	0.000414	CTCTCCCTCTCCCTCTCCCT
		NA	Gh_A05G1857	Homeobox protein knotted-1-like 2	TALE	-143	-162	-	25.2297	9.89e-10	4.51e-05	CTCCCTCTCCCTCTCCCTTC
		SOC1	Gh_A12G0936	MADS-box protein SOC1	MIKC_MADS	-157	-177	-	18.7059	3.79e-08	0.000479	CCTTCCCCTCTCCCTCTCCCT
		SOC1	Gh_A12G0936	MADS-box protein SOC1	MIKC_MADS	-155	-175	-	17.2647	3.87e-07	0.00147	TTCCCCTCTCCCTCTCCCTCT
		SOC1	Gh_A12G0936	MADS-box protein SOC1	MIKC_MADS	-151	-171	-	20.0441	1.46e-09	2.47e-05	CCTCTCCCTCTCCCTCTCCCT
		SOC1	Gh_A12G0936	MADS-box protein SOC1	MIKC_MADS	-149	-169	-	17.9853	1.35e-07	0.000803	TCTCCCTCTCCCTCTCCCTCT
		SOC1	Gh_A12G0936	MADS-box protein SOC1	MIKC_MADS	-145	-165	-	20.0441	1.46e-09	2.47e-05	CCTCTCCCTCTCCCTCTCCCT
		SOC1	Gh_A12G0936	MADS-box protein SOC1	MIKC_MADS	-143	-163	-	17.1324	4.61e-07	0.00154	TCTCCCTCTCCCTCTCCCTTC
		SOC1	Gh_A12G0936	MADS-box protein SOC1	MIKC_MADS	-139	-159	-	17.7647	1.9e-07	0.000919	CCTCTCCCTCTCCCTTCTCCC
		GAIPB	Gh_D01G1446	DELLA protein GAIP-B	GRAS	-154	-173	+	16.8116	5.94e-07	0.0076	GAGAGGGAGAGGGAGAGGGG
		GAIPB	Gh_D01G1446	DELLA protein GAIP-B	GRAS	-148	-167	+	16.3768	9.2e-07	0.0101	GAGAGGGAGAGGGAGAGGGA
GhCIPK24	Gh_A08G0773	MYB4	Gh_D07G1491	Myb-related protein Myb4	MYB	-369	-389	-	16.6032	9.81e-07	0.0382	AAACTTCAGTCTCACCAACCA
		NA	Gh_D08G2456	Myb-related protein Zm1	MYB	-366	-386	-	17.5556	6.41e-07	0.0302	CTTCAGTCTCACCAACCAGCC
		MYB86	Gh_D07G1305	Transcription factor MYB86	MYB	-365	-379	-	17.4444	3.48e-07	0.0165	CTCACCAACCAGCCG
		MYB39	Gh_D08G1449	Transcription factor MYB39	MYB	-365	-379	+	16.9524	8.65e-07	0.0406	CGGCTGGTTGGTGAG
		RKD1	Gh_A09G2142	Protein RKD1	Nin-like	-352	-370	-	18.4603	3.4e-07	0.0399	CAGCCGTCTCATCTTCCCT
GhCIPK25	Gh_A09G0653	Gtf3a	Gh_A05G3867	Transcription factor IIIA	C2H2	-250	-268	-	17.6667	3.74e-07	0.00317	ACTCCTCTTCCCCTTTCTC
		Gtf3a	Gh_A05G3867	Transcription factor IIIA	C2H2	-247	-265	-	17.2348	4.91e-07	0.00375	CCTCTTCCCCTTTCTCTCC
		BPC6	Gh_A01G0913	Protein BASIC PENTACYSTEINE6	BBR-BPC	-244	-264	-	10.6806	9.68e-07	0.00397	CTCTTCCCCTTTCTCTCCTCC
		BPC1	Gh_D01G1330	Protein BASIC PENTACYSTEINE1	BBR-BPC	-242	-265	+	11.6667	6.43e-07	0.00186	ATGGAGGAGAGAAAGGGGAAGAGG
		BPC6	Gh_A01G0913	Protein BASIC PENTACYSTEINE6	BBR-BPC	-86	-106	+	11.8194	6.26e-07	0.00299	CTCTCTCTGTTTGTCTCTCGC
		BPC1	Gh_D01G1330	Protein BASIC PENTACYSTEINE1	BBR-BPC	-83	-106	-	14.5397	1.91e-07	0.000803	GCGAGAGACAAACAGAGAGAGAGA
		BPC6	Gh_A01G0913	Protein BASIC PENTACYSTEINE6	BBR-BPC	-82	-102	+	17.0556	7.17e-08	0.000539	CTCTCTCTCTCTGTTTGTCTC
		BPC1	Gh_D01G1330	Protein BASIC PENTACYSTEINE1	BBR-BPC	-81	-104	-	28.7143	1.4e-10	1.64e-06	GAGAGACAAACAGAGAGAGAGAGA
		BPC1	Gh_D01G1330	Protein BASIC PENTACYSTEINE1	BBR-BPC	-79	-102	-	21.0635	9.08e-09	6.13e-05	GAGACAAACAGAGAGAGAGAGAGA
		BPC6	Gh_A01G0913	Protein BASIC PENTACYSTEINE6	BBR-BPC	-78	-98	+	24.4861	1.97e-09	2.83e-05	CTCTCTCTCTCTCTCTGTTTG
		BPC1	Gh_D01G1330	Protein BASIC PENTACYSTEINE1	BBR-BPC	-77	-100	-	32.5714	1.28e-11	2.37e-07	GACAAACAGAGAGAGAGAGAGAGA
		BPC6	Gh_A01G0913	Protein BASIC PENTACYSTEINE6	BBR-BPC	-76	-96	+	23.7083	2.97e-09	3.94e-05	CTCTCTCTCTCTCTCTCTGTT
		BPC1	Gh_D01G1330	Protein BASIC PENTACYSTEINE1	BBR-BPC	-75	-98	-	29	1.17e-10	1.45e-06	CAAACAGAGAGAGAGAGAGAGAGA
		BPC6	Gh_A01G0913	Protein BASIC PENTACYSTEINE6	BBR-BPC	-74	-94	+	34.5833	3.2e-12	7.22e-08	CTCTCTCTCTCTCTCTCTCTG
		BPC1	Gh_D01G1330	Protein BASIC PENTACYSTEINE1	BBR-BPC	-73	-96	-	37.7302	3.44e-13	8.51e-09	AACAGAGAGAGAGAGAGAGAGAGA
		BPC6	Gh_A01G0913	Protein BASIC PENTACYSTEINE6	BBR-BPC	-72	-92	+	41.5	2.47e-14	9.3e-10	CTCTCTCTCTCTCTCTCTCTC
		BPC1	Gh_D01G1330	Protein BASIC PENTACYSTEINE1	BBR-BPC	-71	-94	-	41.7619	1.62e-14	6.01e-10	CAGAGAGAGAGAGAGAGAGAGAGA
		BPC6	Gh_A01G0913	Protein BASIC PENTACYSTEINE6	BBR-BPC	-70	-90	+	41.5	2.47e-14	9.3e-10	CTCTCTCTCTCTCTCTCTCTC
		BPC1	Gh_D01G1330	Protein BASIC PENTACYSTEINE1	BBR-BPC	-69	-92	-	46.3016	4.55e-16	2.53e-11	GAGAGAGAGAGAGAGAGAGAGAGA
		BPC6	Gh_A01G0913	Protein BASIC PENTACYSTEINE6	BBR-BPC	-68	-88	+	37.8194	3.46e-13	9.76e-09	ATCTCTCTCTCTCTCTCTCTC
		BPC1	Gh_D01G1330	Protein BASIC PENTACYSTEINE1	BBR-BPC	-67	-90	-	38.3333	1.89e-13	5.27e-09	GAGAGAGAGAGAGAGAGAGAGATT
		BPC6	Gh_A01G0913	Protein BASIC PENTACYSTEINE6	BBR-BPC	-66	-86	+	29.9306	8.22e-11	1.69e-06	AAATCTCTCTCTCTCTCTCTC
		BPC1	Gh_D01G1330	Protein BASIC PENTACYSTEINE1	BBR-BPC	-65	-88	-	27.4762	2.92e-10	2.99e-06	GAGAGAGAGAGAGAGAGAGATTTT
		BPC6	Gh_A01G0913	Protein BASIC PENTACYSTEINE6	BBR-BPC	-64	-84	+	21.75	7.99e-09	8.59e-05	AAAAATCTCTCTCTCTCTCTC
		BPC1	Gh_D01G1330	Protein BASIC PENTACYSTEINE1	BBR-BPC	-63	-86	-	16.5238	7.91e-08	0.000375	GAGAGAGAGAGAGAGAGATTTTTG
		NA	Gh_A05G1857	Homeobox protein knotted-1-like 2	TALE	-247	-266	-	17.0946	8.17e-07	0.00465	TCCTCTTCCCCTTTCTCTCC
		NA	Gh_A05G1857	Homeobox protein knotted-1-like 2	TALE	-86	-105	+	18.5405	3.15e-07	0.00218	CTCTCTCTGTTTGTCTCTCG
		NA	Gh_A05G1857	Homeobox protein knotted-1-like 2	TALE	-82	-101	+	17.7297	5.43e-07	0.00344	CTCTCTCTCTCTGTTTGTCT
		NA	Gh_A05G1857	Homeobox protein knotted-1-like 2	TALE	-78	-97	+	17.0541	8.38e-07	0.00465	CTCTCTCTCTCTCTCTGTTT
		NA	Gh_A05G1857	Homeobox protein knotted-1-like 2	TALE	-76	-95	+	21.5135	3.33e-08	0.000414	CTCTCTCTCTCTCTCTCTGT
		NA	Gh_A05G1857	Homeobox protein knotted-1-like 2	TALE	-74	-93	+	21.1622	4.44e-08	0.000414	CTCTCTCTCTCTCTCTCTCT
		NA	Gh_A05G1857	Homeobox protein knotted-1-like 2	TALE	-72	-91	+	21.1622	4.44e-08	0.000414	CTCTCTCTCTCTCTCTCTCT
		NA	Gh_A05G1857	Homeobox protein knotted-1-like 2	TALE	-70	-89	+	21.1622	4.44e-08	0.000414	CTCTCTCTCTCTCTCTCTCT
		SOC1	Gh_A12G0936	MADS-box protein SOC1	MIKC_MADS	-85	-105	+	17.0147	5.36e-07	0.00162	TCTCTCTCTGTTTGTCTCTCG
		SOC1	Gh_A12G0936	MADS-box protein SOC1	MIKC_MADS	-81	-101	+	16.75	7.42e-07	0.00193	TCTCTCTCTCTCTGTTTGTCT
		SOC1	Gh_A12G0936	MADS-box protein SOC1	MIKC_MADS	-77	-97	+	19.1029	1.65e-08	0.00025	TCTCTCTCTCTCTCTCTGTTT
		SOC1	Gh_A12G0936	MADS-box protein SOC1	MIKC_MADS	-75	-95	+	20.0294	1.52e-09	2.47e-05	TCTCTCTCTCTCTCTCTCTGT
		SOC1	Gh_A12G0936	MADS-box protein SOC1	MIKC_MADS	-73	-93	+	21.3235	5.7e-12	1.62e-07	TCTCTCTCTCTCTCTCTCTCT
		SOC1	Gh_A12G0936	MADS-box protein SOC1	MIKC_MADS	-71	-91	+	21.3235	5.7e-12	1.62e-07	TCTCTCTCTCTCTCTCTCTCT
		SOC1	Gh_A12G0936	MADS-box protein SOC1	MIKC_MADS	-69	-89	+	21.3235	5.7e-12	1.62e-07	TCTCTCTCTCTCTCTCTCTCT
		BBM	Gh_A08G2008	AP2-like ethylene-responsive transcription factor BBM	AP2	-79	-98	-	18.7692	9.37e-08	0.00118	CAAACAGAGAGAGAGAGAGA
		BBM	Gh_A08G2008	AP2-like ethylene-responsive transcription factor BBM	AP2	-75	-94	-	18.9103	7.75e-08	0.00117	CAGAGAGAGAGAGAGAGAGA
		BBM	Gh_A08G2008	AP2-like ethylene-responsive transcription factor BBM	AP2	-73	-92	-	20.1667	1.17e-08	0.000295	GAGAGAGAGAGAGAGAGAGA
		BBM	Gh_A08G2008	AP2-like ethylene-responsive transcription factor BBM	AP2	-71	-90	-	20.1667	1.17e-08	0.000295	GAGAGAGAGAGAGAGAGAGA
		BBM	Gh_A08G2008	AP2-like ethylene-responsive transcription factor BBM	AP2	-69	-88	-	20.1667	1.17e-08	0.000295	GAGAGAGAGAGAGAGAGAGA
		GAIPB	Gh_D01G1446	DELLA protein GAIP-B	GRAS	-77	-96	-	16.4638	8.45e-07	0.00973	AACAGAGAGAGAGAGAGAGA
		GAIPB	Gh_D01G1446	DELLA protein GAIP-B	GRAS	-75	-94	-	18.8696	5.46e-08	0.00114	CAGAGAGAGAGAGAGAGAGA
		GAIPB	Gh_D01G1446	DELLA protein GAIP-B	GRAS	-73	-92	-	18.9565	4.86e-08	0.00114	GAGAGAGAGAGAGAGAGAGA
		GAIPB	Gh_D01G1446	DELLA protein GAIP-B	GRAS	-71	-90	-	18.9565	4.86e-08	0.00114	GAGAGAGAGAGAGAGAGAGA
		GAIPB	Gh_D01G1446	DELLA protein GAIP-B	GRAS	-69	-88	-	18.9565	4.86e-08	0.00114	GAGAGAGAGAGAGAGAGAGA
GhCIPK27	Gh_A09G0738	DOF5.6	Gh_D09G1624	Dof zinc finger protein DOF5.6	Dof	-965	-985	-	17.6349	1.98e-08	0.00224	AAAAAAATGAAAAAGGAAAGA
		DOF1.5	Gh_A10G0348	Dof zinc finger protein DOF1.5	Dof	-965	-985	-	15.8095	7.1e-07	0.0147	AAAAAAATGAAAAAGGAAAGA
		DOF1.5	Gh_A10G0348	Dof zinc finger protein DOF1.5	Dof	-260	-280	+	16.1746	4.31e-07	0.0123	AAGAAAAAAAAAAAGGGTAAG
		DOF3.4	Gh_A10G0838	Dof zinc finger protein DOF3.4	Dof	-257	-277	-	16.3651	1.68e-07	0.0127	ACCCTTTTTTTTTTTCTTTTT
		DOF2.2	Gh_D05G0940	Dof zinc finger protein DOF2.2	Dof	-256	-276	-	17.9048	2.44e-08	0.00183	CCCTTTTTTTTTTTCTTTTTC
		AIL6	Gh_A02G1392	AP2-like ethylene-responsive transcription factor AIL6	AP2	-301	-315	-	17.6508	4.12e-07	0.0977	CCTTGAATTCCGTGC
		BBM	Gh_A08G2008	AP2-like ethylene-responsive transcription factor BBM	AP2	-256	-275	+	16.9487	7.32e-07	0.00348	GAAAAAGAAAAAAAAAAAGG
		SOC1	Gh_A12G0936	MADS-box protein SOC1	MIKC_MADS	-255	-275	-	18.6618	4.12e-08	0.000493	CCTTTTTTTTTTTCTTTTTCG
GhCIPK28	Gh_A09G1004	ERF021	Gh_D02G1021	Ethylene-responsive transcription factor ERF021	ERF	-1386	-1367	-	17.8906	3.5e-07	0.0118	CCCCACCCCCACCACCGATC
		ERF021	Gh_A02G1737	Ethylene-responsive transcription factor ERF021	ERF	-1386	-1367	-	17.8906	3.5e-07	0.0118	CCCCACCCCCACCACCGATC
		DREB2D	Gh_A05G2194	Dehydration-responsive element-binding protein 2D	ERF	-1386	-1372	-	17.6032	5.85e-07	0.0231	CCCCCACCACCGATC
		ERF012	Gh_A06G0359	Ethylene-responsive transcription factor ERF012	ERF	-1385	-1366	-	23.5079	5.91e-09	0.000695	CCCCCACCCCCACCACCGAT
		ERF054	Gh_A12G1267	Ethylene-responsive transcription factor ERF054	ERF	-1385	-1366	+	22.0794	1.88e-08	0.00222	ATCGGTGGTGGGGGTGGGGG
		SHN3	Gh_D07G0278	Ethylene-responsive transcription factor SHINE 3	ERF	-1385	-1365	-	20.9412	2.22e-08	0.00174	CCCCCCACCCCCACCACCGAT
		SHN3	Gh_D07G0277	Ethylene-responsive transcription factor SHINE 3	ERF	-1385	-1365	-	20.9412	2.22e-08	0.00174	CCCCCCACCCCCACCACCGAT
		DREB2D	Gh_A05G2194	Dehydration-responsive element-binding protein 2D	ERF	-1383	-1369	-	19.6032	1.48e-07	0.0176	CCACCCCCACCACCG
		ERF7	Gh_A01G0650	Ethylene-responsive transcription factor 7	ERF	-1383	-1363	-	18.2381	2.89e-07	0.00812	AACCCCCCACCCCCACCACCG
		CRF4	Gh_D12G2688	Ethylene-responsive transcription factor CRF4	ERF	-1383	-1363	-	15.0448	9.45e-07	0.0318	AACCCCCCACCCCCACCACCG
		CRF4	Gh_A12G2705	Ethylene-responsive transcription factor CRF4	ERF	-1383	-1363	-	15.0448	9.45e-07	0.0317	AACCCCCCACCCCCACCACCG
		ERF012	Gh_A06G0359	Ethylene-responsive transcription factor ERF012	ERF	-1382	-1363	-	17.7302	6.08e-07	0.0332	AACCCCCCACCCCCACCACC
		MYB4	Gh_D07G1491	Myb-related protein Myb4	MYB	-1384	-1364	-	17.7302	3.48e-07	0.0203	ACCCCCCACCCCCACCACCGA
		GATA1	Gh_A09G0518	GATA transcription factor 1	GATA	-1381	-1367	+	19.8806	9.14e-08	0.0108	GTGGTGGGGGTGGGG
		GATA28	Gh_D13G0483	GATA transcription factor 28	GATA	-809	-791	-	15.9589	4.45e-07	0.021	AATCATCATCGTCAACAAC
		GATA28	Gh_A13G0435	GATA transcription factor 28	GATA	-809	-791	-	15.9589	4.45e-07	0.021	AATCATCATCGTCAACAAC
		GATA15	Gh_A02G0514	GATA transcription factor 15	GATA	-806	-788	-	19.25	1.28e-07	0.00615	GATAATCATCATCGTCAAC
		BBM	Gh_A08G2008	AP2-like ethylene-responsive transcription factor BBM	AP2	-905	-886	-	17.2821	5.19e-07	0.00341	TAAAAGAAAAGAAAGAGAAG
GhCIPK29	Gh_A09G1937	BBM	Gh_A08G2008	AP2-like ethylene-responsive transcription factor BBM	AP2	-1030	-1011	-	17.0385	6.69e-07	0.00348	AAAAAAAAAAAGAAAACAGA
		ZHD6	Gh_D11G1851	Zinc-finger homeodomain protein 6	ZF-HD	-172	-158	+	14	7.93e-07	0.0917	AAGGGTAATTAAGGA
GhCIPK3	Gh_A02G0339	DREB2A	Gh_D09G1587	Dehydration-responsive element-binding protein 2A	ERF	-1323	-1303	-	16.209	6.94e-07	0.0409	AGAGGAGGATTTGGAGGTGAG
		Gtf3a	Gh_A05G3867	Transcription factor IIIA	C2H2	-1322	-1304	+	18.4167	2.31e-07	0.00224	TCACCTCCAAATCCTCCTC
GhCIPK30	Gh_A10G0336	WRKY6	Gh_D10G0117	WRKY transcription factor 6	WRKY	-1208	-1190	+	17.4925	6.49e-07	0.153	AGTTGACTTTGGCGGGAGC
		BBM	Gh_A08G2008	AP2-like ethylene-responsive transcription factor BBM	AP2	-1185	-1166	+	16.8205	8.31e-07	0.0036	AATGAAAAGAATGAAAGAAA
		MYB306	Gh_D11G2341	Myb-related protein 306	MYB	-1008	-990	+	19.7302	4.25e-08	0.01	CCACCCCAACCACCCATCG
		MYB306	Gh_A12G2645	Myb-related protein 306	MYB	-1008	-990	-	19.7143	4.65e-08	0.00321	CGATGGGTGGTTGGGGTGG
		MYB30	Gh_D07G2090	Transcription factor MYB30	MYB	-1006	-992	+	17.1587	5.73e-07	0.0337	ACCCCAACCACCCAT
		ATHB-7	Gh_A11G0906	Homeobox-leucine zipper protein ATHB-7	HD-ZIP	-69	-60	+	13.068	8.1e-07	0.0964	GGCCAATCAA
GhCIPK31	Gh_A10G0406	At1g17520	Gh_D05G1306	Telomere repeat-binding factor 4	MYB_related	-855	-846	+	14.1613	2.27e-07	0.027	AGCCCTAGGC
		BPC1	Gh_D01G1330	Protein BASIC PENTACYSTEINE1	BBR-BPC	-287	-264	-	12.4286	4.69e-07	0.00147	AAGAGAGAAAGCAGAAGAGTGGGT
		BPC6	Gh_A01G0913	Protein BASIC PENTACYSTEINE6	BBR-BPC	-282	-262	+	13.1389	3.72e-07	0.00221	CTCTTCTGCTTTCTCTCTTTC
		BHLH122	Gh_D05G0688	Transcription factor bHLH122	bHLH	-142	-129	-	17.8413	1.88e-07	0.0447	GTTGCCACTTGCCA
		BHLH130	Gh_D01G1910	Transcription factor bHLH130	bHLH	-141	-131	-	18.1111	1.28e-07	0.0305	TGCCACTTGCC
		BHLH80	Gh_A13G1001	Transcription factor bHLH80	bHLH	-141	-131	+	18.4127	1.86e-07	0.0442	GGCAAGTGGCA
		BHLH122	Gh_A05G0559	Transcription factor bHLH122	bHLH	-140	-132	-	17.3548	5.01e-07	0.119	GCCACTTGC
		BBM	Gh_A08G2008	AP2-like ethylene-responsive transcription factor BBM	AP2	-24	-5	+	18.2821	1.7e-07	0.00184	AAAAAAAAAGGGGGGAGAGA
GhCIPK32	Gh_A10G1057	DOF3.6	Gh_A05G2599	Dof zinc finger protein DOF3.6	Dof	-1013	-1033	+	16.5781	4.67e-07	0.0169	TTATCTTTTTCTTTTCTTTTA
		DOF5.6	Gh_D09G1624	Dof zinc finger protein DOF5.6	Dof	-1011	-1031	-	15.7143	6.07e-07	0.0137	AAAGAAAAGAAAAAGATAAAG
		BBM	Gh_A08G2008	AP2-like ethylene-responsive transcription factor BBM	AP2	-1012	-1031	-	17.4103	4.54e-07	0.00322	AAAGAAAAGAAAAAGATAAA
		BBM	Gh_A08G2008	AP2-like ethylene-responsive transcription factor BBM	AP2	-590	-609	+	16.9231	7.51e-07	0.00348	AAAAAAAAAAGAAGAAGAAG
		SOC1	Gh_A12G0936	MADS-box protein SOC1	MIKC_MADS	-589	-609	-	18.2206	9.16e-08	0.000803	CTTCTTCTTCTTTTTTTTTTT
		DOF1.7	Gh_D10G0582	Dof zinc finger protein DOF1.7	Dof	-589	-609	+	16.0476	2.52e-07	0.0192	AAAAAAAAAAAGAAGAAGAAG
		DOF1.7	Gh_A10G0541	Dof zinc finger protein DOF1.7	Dof	-589	-609	+	16.0476	2.52e-07	0.0191	AAAAAAAAAAAGAAGAAGAAG
		MYB39	Gh_D05G2173	Transcription factor MYB39	MYB	-72	-92	+	16.6984	6.14e-07	0.0483	GGGGGGAAGTTTGGTTGGCTT
		MYB108	Gh_A10G1563	Transcription factor MYB108	MYB	-72	-86	+	15.8095	6.48e-07	0.076	GGGGGGAAGTTTGGT
		ERF7	Gh_A01G0650	Ethylene-responsive transcription factor 7	ERF	-11	-31	-	16.2222	9.92e-07	0.0234	GGTACTCCCTATTCGCCGCCA
		ERF091	Gh_A06G1176	Ethylene-responsive transcription factor ERF091	ERF	-10	-26	+	18.619	2.03e-07	0.016	ATGGCGGCGAATAGGGA
GhCIPK33	Gh_A10G1323	BBM	Gh_A08G2008	AP2-like ethylene-responsive transcription factor BBM	AP2	-1475	-1494	-	16.7564	8.86e-07	0.00372	GGAAAATAAAGAAAGAGAGA
		BBM	Gh_A08G2008	AP2-like ethylene-responsive transcription factor BBM	AP2	-1366	-1385	-	16.8205	8.31e-07	0.0036	TGAAAAAAGAGAGAGAAAAG
		BBM	Gh_A08G2008	AP2-like ethylene-responsive transcription factor BBM	AP2	-210	-229	+	18.0385	2.26e-07	0.00205	AAAAAAAAAGAAGAGAAAGA
		BBM	Gh_A08G2008	AP2-like ethylene-responsive transcription factor BBM	AP2	-208	-227	+	20.2051	1.09e-08	0.000295	AAAAAAAAAAAGAAGAGAAA
		BPC1	Gh_D01G1330	Protein BASIC PENTACYSTEINE1	BBR-BPC	-1473	-1496	-	14.9206	1.62e-07	0.000721	GAGGAAAATAAAGAAAGAGAGAGT
		BPC1	Gh_D01G1330	Protein BASIC PENTACYSTEINE1	BBR-BPC	-1463	-1486	-	13.8571	2.57e-07	0.000979	AAGAAAGAGAGAGTTGGTAGGAGG
		DOF3.6	Gh_A05G2599	Dof zinc finger protein DOF3.6	Dof	-1362	-1382	+	16.0469	8.89e-07	0.0169	TCAACTTTTCTCTCTCTTTTT
		DOF5.6	Gh_D09G1624	Dof zinc finger protein DOF5.6	Dof	-771	-791	+	15.6508	6.66e-07	0.0137	ACTAAAAGCAAAAAGTTAAAA
		SOC1	Gh_A12G0936	MADS-box protein SOC1	MIKC_MADS	-217	-237	-	18.0882	1.14e-07	0.000803	TCCCTGCTTCTTTCTCTTCTT
		SOC1	Gh_A12G0936	MADS-box protein SOC1	MIKC_MADS	-211	-231	-	17.5882	2.47e-07	0.00114	CTTCTTTCTCTTCTTTTTTTT
		SOC1	Gh_A12G0936	MADS-box protein SOC1	MIKC_MADS	-208	-228	-	16.8824	6.32e-07	0.00177	CTTTCTCTTCTTTTTTTTTTT
		SOC1	Gh_A12G0936	MADS-box protein SOC1	MIKC_MADS	-121	-141	+	16.8824	6.32e-07	0.00177	CTTTTTTTTTTGTTTTTTCCT
GhCIPK34	Gh_A10G1617	MYB46	Gh_A08G1308	Transcription factor MYB46	MYB	-1286	-1296	-	16.7619	6.75e-07	0.0318	GATGTTGGTGG
GhCIPK35	Gh_A11G0911	BPC1	Gh_D01G1330	Protein BASIC PENTACYSTEINE1	BBR-BPC	-1052	-1029	-	14.4127	2.02e-07	0.000833	AAGATAGAAAAAGAGGCAGAGGGG
		CMTA5	Gh_A09G0631	Calmodulin-binding transcription activator 5	CAMTA	-294	-277	-	17.5397	5.23e-07	0.124	CCGCGTGTCTTCCGTGGC
		TCP13	Gh_A05G3219	Transcription factor TCP13	TCP	-235	-223	-	19.2917	2.46e-07	0.0146	GCGGGGTCCACTA
		TCP15	Gh_A12G1522	Transcription factor TCP15	TCP	-235	-223	+	17.4603	7.8e-07	0.0264	TAGTGGACCCCGC
		Gtf3a	Gh_A05G3867	Transcription factor IIIA	C2H2	-186	-168	+	17.3333	4.62e-07	0.00365	CTGCTACTTCCTCTCCCTC
		MYB46	Gh_A08G2008	Transcription factor MYB46	AP2	-87	-68	+	17	6.95e-07	0.00348	AAGGAAAAAAGAAAAAAAAA
		MYB46	Gh_A08G2008	Transcription factor MYB46	AP2	-83	-64	+	17.0897	6.36e-07	0.00348	AAAAAAGAAAAAAAAAAAAA
		SOC1	Gh_A12G0936	MADS-box protein SOC1	MIKC_MADS	-86	-66	-	17.8235	1.74e-07	0.000919	TTTTTTTTTTTCTTTTTTCCT
		SOC1	Gh_A12G0936	MADS-box protein SOC1	MIKC_MADS	-85	-65	-	16.8529	6.55e-07	0.00177	TTTTTTTTTTTTCTTTTTTCC
		SOC1	Gh_A12G0936	MADS-box protein SOC1	MIKC_MADS	-84	-64	-	17.9412	1.45e-07	0.000803	TTTTTTTTTTTTTCTTTTTTC
		DOF2.2	Gh_D05G0940	Dof zinc finger protein DOF2.2	Dof	-83	-63	-	16.4603	2.98e-07	0.0134	CTTTTTTTTTTTTTCTTTTTT
		DOF3.4	Gh_A10G0838	Dof zinc finger protein DOF3.4	Dof	-82	-62	-	15.5714	6.06e-07	0.0229	TCTTTTTTTTTTTTTCTTTTT
		SOC1	Gh_A12G0936	MADS-box protein SOC1	MIKC_MADS	-82	-62	-	18.0441	1.23e-07	0.000803	TCTTTTTTTTTTTTTCTTTTT
GhCIPK36	Gh_A12G1043	REM16	Gh_D01G1010	B3 domain-containing protein REM16	B3	-804	-784	-	11.3433	8.09e-07	0.188	TTTTCTATTTTGACTGAAAAA
		AGL15	Gh_A12G0910	Agamous-like MADS-box protein AGL15	MIKC_MADS	-393	-375	+	17.2381	8.73e-07	0.204	GTTTCCTTTTAAAGAAAGA
		SOC1	Gh_A12G0936	MADS-box protein SOC1	MIKC_MADS	-92	-72	+	19	2.08e-08	0.000295	TTCCGCTCTTTTTCTCTCTCT
		TCP13	Gh_A05G3219	Transcription factor TCP13	TCP	-230	-218	-	20.0139	1.65e-07	0.0131	GTGGGGCCCAGAG
		TCP15	Gh_A12G1522	Transcription factor TCP15	TCP	-230	-218	+	18.5556	3.93e-07	0.0251	CTCTGGGCCCCAC
		TCP1	Gh_A07G1572	Transcription factor TCP1	TCP	-229	-200	+	21.2692	4.17e-08	0.00967	TCTGGGCCCCACATTTCCCGCTCACCAATA
		TCP23	Gh_D05G2610	Transcription factor TCP23	TCP	-229	-220	-	17.0388	7.72e-07	0.0912	GGGGCCCAGA
		TCP7	Gh_A03G1464	Transcription factor TCP7	TCP	-228	-218	-	21.7143	5.81e-08	0.0138	GTGGGGCCCAG
		TCP14	Gh_D07G0639	Transcription factor TCP14	TCP	-228	-209	-	12.9765	2.72e-07	0.0322	GCGGGAAATGTGGGGCCCAG
		TCP15	Gh_A12G1522	Transcription factor TCP15	TCP	-228	-216	-	18.0159	5.59e-07	0.0251	ATGTGGGGCCCAG
		TCP19	Gh_D09G1703	Transcription factor TCP19	TCP	-228	-219	-	16.828	7.87e-07	0.0933	TGGGGCCCAG
		TCP19	Gh_D09G1703	Transcription factor TCP19	TCP	-227	-218	+	19.2151	1.07e-07	0.0255	TGGGCCCCAC
		TCP9	Gh_D11G0887	Transcription factor TCP9	TCP	-227	-218	+	18.8387	2.15e-07	0.0511	TGGGCCCCAC
		TCP9	Gh_A11G0759	Transcription factor TCP9	TCP	-227	-218	+	18.8387	2.15e-07	0.051	TGGGCCCCAC
		TCP23	Gh_D05G2610	Transcription factor TCP23	TCP	-226	-217	+	20.1942	1.12e-07	0.0265	GGGCCCCACA
		TCP20	Gh_D12G1425	Transcription factor TCP20	TCP	-226	-217	+	19.4272	1.6e-07	0.0381	GGGCCCCACA
		TCP20	Gh_A05G2936	Transcription factor TCP20	TCP	-226	-218	+	19.5591	1.87e-07	0.0444	GGGCCCCAC
		LBD18	Gh_D08G1484	LOB domain-containing protein 18	LBD	-227	-209	+	16.873	8.7e-07	0.103	TGGGCCCCACATTTCCCGC
		LOB	Gh_D05G2414	Protein LATERAL ORGAN BOUNDARIES	LBD	-138	-118	+	25.5397	1.7e-09	0.000201	TCCTTCGCCGTTGCCTCCGCC
		LBD6	Gh_D11G3076	LOB domain-containing protein 6	LBD	-137	-117	+	31.8095	4.61e-12	1.09e-06	CCTTCGCCGTTGCCTCCGCCG
		LBD18	Gh_D08G1484	LOB domain-containing protein 18	LBD	-137	-119	+	18.2063	2.92e-07	0.0691	CCTTCGCCGTTGCCTCCGC
		LOB	Gh_D05G2414	Protein LATERAL ORGAN BOUNDARIES	LBD	-135	-115	+	27.6667	3.44e-10	8.1e-05	TTCGCCGTTGCCTCCGCCGTT
		ERF7	Gh_A01G0650	Ethylene-responsive transcription factor 7	ERF	-146	-126	+	18.4762	2.48e-07	0.00812	CCTGCCACTCCTTCGCCGTTG
		SHN3	Gh_D07G0278	Ethylene-responsive transcription factor SHINE 3	ERF	-144	-124	+	14.9118	5.09e-07	0.015	TGCCACTCCTTCGCCGTTGCC
		SHN3	Gh_D07G0277	Ethylene-responsive transcription factor SHINE 3	ERF	-144	-124	+	14.9118	5.09e-07	0.015	TGCCACTCCTTCGCCGTTGCC
		ERF9	Gh_D02G1817	Ethylene-responsive transcription factor 9	ERF	-140	-120	-	17.746	2.85e-07	0.0224	CGGAGGCAACGGCGAAGGAGT
		ERF021	Gh_D02G1021	Ethylene-responsive transcription factor ERF021	ERF	-139	-120	+	21.7656	2.38e-08	0.0028	CTCCTTCGCCGTTGCCTCCG
		ERF021	Gh_A02G1737	Ethylene-responsive transcription factor ERF021	ERF	-139	-120	+	21.7656	2.38e-08	0.0028	CTCCTTCGCCGTTGCCTCCG
		SHN3	Gh_D07G0278	Ethylene-responsive transcription factor SHINE 3	ERF	-138	-118	+	25.2206	1.79e-09	0.000422	TCCTTCGCCGTTGCCTCCGCC
		SHN3	Gh_D07G0277	Ethylene-responsive transcription factor SHINE 3	ERF	-138	-118	+	25.2206	1.79e-09	0.000423	TCCTTCGCCGTTGCCTCCGCC
		ERF003	Gh_D07G0308	Ethylene-responsive transcription factor ERF003	ERF	-138	-120	-	21.9524	2.58e-08	0.00609	CGGAGGCAACGGCGAAGGA
		ERF003	Gh_A07G0251	Ethylene-responsive transcription factor ERF003	ERF	-138	-120	-	21.9524	2.58e-08	0.00608	CGGAGGCAACGGCGAAGGA
		DREB2A	Gh_D09G1587	Dehydration-responsive element-binding protein 2A	ERF	-138	-118	-	16.791	5.04e-07	0.0396	GGCGGAGGCAACGGCGAAGGA
		ERF9	Gh_D02G1817	Ethylene-responsive transcription factor 9	ERF	-137	-117	-	28.254	2.06e-10	4.86e-05	CGGCGGAGGCAACGGCGAAGG
		ERF7	Gh_A01G0650	Ethylene-responsive transcription factor 7	ERF	-137	-117	+	24.873	2.34e-09	0.00028	CCTTCGCCGTTGCCTCCGCCG
		CRF4	Gh_D12G2688	Ethylene-responsive transcription factor CRF4	ERF	-137	-117	+	24.209	4.82e-09	0.00114	CCTTCGCCGTTGCCTCCGCCG
		CRF4	Gh_A12G2705	Ethylene-responsive transcription factor CRF4	ERF	-137	-117	+	24.209	4.82e-09	0.00113	CCTTCGCCGTTGCCTCCGCCG
		RAP2-12	Gh_A10G0471	Ethylene-responsive transcription factor RAP2-12	ERF	-137	-117	-	20.9524	5.77e-08	0.0136	CGGCGGAGGCAACGGCGAAGG
		ERF012	Gh_A06G0359	Ethylene-responsive transcription factor ERF012	ERF	-137	-118	+	17.4921	7.06e-07	0.0332	CCTTCGCCGTTGCCTCCGCC
		ABR1	Gh_D02G1021	Ethylene-responsive transcription factor ABR1	ERF	-136	-117	+	26.0156	8.05e-10	0.000189	CTTCGCCGTTGCCTCCGCCG
		ERF021	Gh_A02G1737	Ethylene-responsive transcription factor ERF021	ERF	-136	-117	+	26.0156	8.05e-10	0.000189	CTTCGCCGTTGCCTCCGCCG
		ABR1	Gh_A02G1312	Ethylene-responsive transcription factor ABR1	ERF	-136	-118	-	21.1746	4.62e-08	0.00592	GGCGGAGGCAACGGCGAAG
		DREB2A	Gh_D09G1587	Dehydration-responsive element-binding protein 2A	ERF	-135	-115	-	20.5672	5.41e-08	0.009	AACGGCGGAGGCAACGGCGAA
		SHN3	Gh_D07G0278	Ethylene-responsive transcription factor SHINE 3	ERF	-135	-115	+	15.2647	4.29e-07	0.0148	TTCGCCGTTGCCTCCGCCGTT
		SHN3	Gh_D07G0277	Ethylene-responsive transcription factor SHINE 3	ERF	-135	-115	+	15.2647	4.29e-07	0.0149	TTCGCCGTTGCCTCCGCCGTT
		ERF7	Gh_A01G0650	Ethylene-responsive transcription factor 7	ERF	-134	-114	+	24.8571	2.37e-09	0.00028	TCGCCGTTGCCTCCGCCGTTT
		ERF054	Gh_A12G1267	Ethylene-responsive transcription factor ERF054	ERF	-134	-115	-	18.7937	2.71e-07	0.0213	AACGGCGGAGGCAACGGCGA
		ABR1	Gh_D02G1021	Ethylene-responsive transcription factor ABR1	ERF	-133	-114	+	20.3438	6.64e-08	0.00521	CGCCGTTGCCTCCGCCGTTT
		ERF021	Gh_A02G1737	Ethylene-responsive transcription factor ERF021	ERF	-133	-114	+	20.3438	6.64e-08	0.00521	CGCCGTTGCCTCCGCCGTTT
		ERF091	Gh_A06G1176	Ethylene-responsive transcription factor ERF091	ERF	-132	-116	-	22.3492	2.16e-08	0.00511	ACGGCGGAGGCAACGGC
		ERF1B	Gh_D02G0430	Ethylene-responsive transcription factor 1B	ERF	-131	-104	+	19.2381	1.75e-07	0.0411	CCGTTGCCTCCGCCGTTTTCTTCCCCCT
		ERF5	Gh_D12G2134	Ethylene-responsive transcription factor 5	ERF	-131	-117	+	17.7778	3.65e-07	0.0767	CCGTTGCCTCCGCCG
		RAP2-11	Gh_D13G2199	Ethylene-responsive transcription factor RAP2-11	ERF	-131	-117	+	18.1111	4.74e-07	0.078	CCGTTGCCTCCGCCG
		ERF086	Gh_D02G0518	Ethylene-responsive transcription factor ERF086	ERF	-128	-114	+	19.3968	1.87e-07	0.0445	TTGCCTCCGCCGTTT
		ERF118	Gh_D12G1660	Ethylene-responsive transcription factor ERF118	ERF	-128	-114	+	17.9841	3.82e-07	0.0773	TTGCCTCCGCCGTTT
		ERF087	Gh_D12G1411	Ethylene-responsive transcription factor ERF087	ERF	-128	-114	-	17.9524	4.13e-07	0.088	AAACGGCGGAGGCAA
		ERF3	Gh_A04G0106	Ethylene-responsive transcription factor 3	ERF	-128	-114	-	17.873	4.26e-07	0.065	AAACGGCGGAGGCAA
		BPC1	Gh_D12G2688	Protein BASIC PENTACYSTEINE1	ERF	-128	-108	+	16.6119	4.29e-07	0.0202	TTGCCTCCGCCGTTTTCTTCC
		CRF4	Gh_A12G2705	Ethylene-responsive transcription factor CRF4	ERF	-128	-108	+	16.6119	4.29e-07	0.0202	TTGCCTCCGCCGTTTTCTTCC
		RAP2-12	Gh_A10G0471	Ethylene-responsive transcription factor RAP2-12	ERF	-128	-108	-	17.1905	5.65e-07	0.0405	GGAAGAAAACGGCGGAGGCAA
		ERF003	Gh_D07G0308	Ethylene-responsive transcription factor ERF003	ERF	-126	-108	-	20.4921	7.21e-08	0.00851	GGAAGAAAACGGCGGAGGC
		ERF003	Gh_A07G0251	Ethylene-responsive transcription factor ERF003	ERF	-126	-108	-	20.4921	7.21e-08	0.00851	GGAAGAAAACGGCGGAGGC
		DREB2A	Gh_D09G1587	Dehydration-responsive element-binding protein 2A	ERF	-126	-106	-	20.0149	7.64e-08	0.009	GGGGAAGAAAACGGCGGAGGC
		SHN3	Gh_D07G0278	Ethylene-responsive transcription factor SHINE 3	ERF	-126	-106	+	15.6765	3.5e-07	0.0148	GCCTCCGCCGTTTTCTTCCCC
		SHN3	Gh_D07G0277	Ethylene-responsive transcription factor SHINE 3	ERF	-126	-106	+	15.6765	3.5e-07	0.0149	GCCTCCGCCGTTTTCTTCCCC
		ERF9	Gh_D02G1817	Ethylene-responsive transcription factor 9	ERF	-125	-105	-	23.2063	9.33e-09	0.0011	GGGGGAAGAAAACGGCGGAGG
		CRF4	Gh_D12G2688	Ethylene-responsive transcription factor CRF4	ERF	-125	-105	+	17.1045	3.32e-07	0.0196	CCTCCGCCGTTTTCTTCCCCC
		CRF4	Gh_A12G2705	Ethylene-responsive transcription factor CRF4	ERF	-125	-105	+	17.1045	3.32e-07	0.0195	CCTCCGCCGTTTTCTTCCCCC
		RAP2-12	Gh_A10G0471	Ethylene-responsive transcription factor RAP2-12	ERF	-125	-105	-	17.6984	4.26e-07	0.0405	GGGGGAAGAAAACGGCGGAGG
		ABR1	Gh_A02G1312	Ethylene-responsive transcription factor ABR1	ERF	-124	-106	-	21.0635	5.01e-08	0.00592	GGGGAAGAAAACGGCGGAG
		BPC1	Gh_D01G1330	Protein BASIC PENTACYSTEINE1	BBR-BPC	-92	-69	-	17.8413	4.32e-08	0.000247	ACGAGAGAGAGAAAAAGAGCGGAA
		BPC6	Gh_A01G0913	Protein BASIC PENTACYSTEINE6	BBR-BPC	-91	-71	+	22.4444	5.67e-09	7.1e-05	TCCGCTCTTTTTCTCTCTCTC
GhCIPK37	Gh_A13G1623	MYB108	Gh_D01G1815	Transcription factor MYB108	MYB	-1429	-1415	+	15.6825	9.92e-07	0.235	CAAAGAGTTAGGCAC
		MYB3R-1	Gh_D06G1002	Myb-related protein 3R-1	MYB	-204	-190	+	17.1111	4.8e-07	0.0569	AATCATAACCGTTGG
		NAC062	Gh_D09G1773	NAC domain-containing protein 62	NAC	-318	-304	-	17.5238	4.16e-07	0.0326	CTTGCCACTGAAGGA
		GATA25	Gh_D02G0862	GATA transcription factor 25	GATA	-202	-188	+	20.4603	9.1e-08	0.00432	TCATAACCGTTGGAT
		DOF1.5	Gh_A10G0348	Dof zinc finger protein DOF1.5	Dof	-126	-106	+	15.5556	9.89e-07	0.0188	CCAAGAAAGAAAAAGAGCAAA
		DOF1.5	Gh_A10G0348	Dof zinc finger protein DOF1.5	Dof	-62	-42	+	17.254	8.39e-08	0.00479	ATTAAAAAGAAAAAGTGAAAA
		DOF5.6	Gh_D09G1624	Dof zinc finger protein DOF5.6	Dof	-62	-42	+	16.0317	3.74e-07	0.0106	ATTAAAAAGAAAAAGTGAAAA
		CDF3	Gh_D12G1755	Cyclic dof factor 3	Dof	-60	-42	+	17.6984	6.53e-08	0.00498	TAAAAAGAAAAAGTGAAAA
		DOF1.7	Gh_D10G0582	Dof zinc finger protein DOF1.7	Dof	-59	-39	+	17.6032	1.04e-08	0.00119	AAAAAGAAAAAGTGAAAAAAA
		DOF1.7	Gh_A10G0541	Dof zinc finger protein DOF1.7	Dof	-59	-39	+	17.6032	1.04e-08	0.00118	AAAAAGAAAAAGTGAAAAAAA
		DOF2.2	Gh_D05G0940	Dof zinc finger protein DOF2.2	Dof	-54	-34	-	18.4921	7.3e-09	0.000823	CCCCCTTTTTTTCACTTTTTC
		DOF2.4	Gh_A13G2218	Dof zinc finger protein DOF2.4	Dof	-54	-40	-	15.7937	1.1e-07	0.0126	TTTTTTCACTTTTTC
		DOF5.4	Gh_A07G0522	Dof zinc finger protein DOF5.4	Dof	-54	-41	+	14.4444	3.63e-07	0.0417	GAAAAAGTGAAAAA
		DOF3.4	Gh_A10G0838	Dof zinc finger protein DOF3.4	Dof	-53	-33	-	17.7302	1.07e-08	0.00242	CCCCCCTTTTTTTCACTTTTT
GhCIPK38	Gh_D02G0058	GBF1	Gh_D12G0618	G-box-binding factor 1	bZIP	-264	-255	-	16.1828	3.24e-07	0.0386	CCACGTGGCA
		PIF3	Gh_D11G2839	Transcription factor PIF3	bHLH	-264	-255	+	17.8254	5.42e-07	0.0645	TGCCACGTGG
		ASR3	Gh_A01G0151	Trihelix transcription factor ASR3	Trihelix	-148	-131	+	15.9552	2.2e-07	0.013	GGACAAAGATGCCCTTAA
GhCIPK4	Gh_A03G0193	HSFA4A	Gh_D10G0319	Heat stress transcription factor A-4a	HSF	-955	-937	-	17.4127	6.85e-07	0.162	TTTAGAAGCTTCTAGATTA
		HSFB4	Gh_D01G1059	Heat stress transcription factor B-4	HSF	-954	-940	-	18.2083	4.55e-07	0.108	AGAAGCTTCTAGATT
		HSFA6b	Gh_A10G1028	Heat stress transcription factor A-6b	HSF	-954	-940	-	17.9683	4.95e-07	0.117	AGAAGCTTCTAGATT
		HSFB2B	Gh_D12G2242	Heat stress transcription factor B-2b	HSF	-953	-940	+	19.7619	1.52e-07	0.036	ATCTAGAAGCTTCT
		HSFB2A	Gh_D11G0093	Heat stress transcription factor B-2a	HSF	-952	-941	-	20.3175	4.94e-08	0.0115	GAAGCTTCTAGA
		HSFA1B	Gh_A02G1353	Heat stress transcription factor A-1b	HSF	-952	-941	-	20.2698	4.94e-08	0.0117	GAAGCTTCTAGA
		HSFC1	Gh_D06G0592	Heat stress transcription factor C-1	HSF	-951	-941	+	19.8889	1.41e-07	0.0336	CTAGAAGCTTC
		HSFB2A	Gh_D11G0093	Heat stress transcription factor B-2a	HSF	-948	-937	+	17.1587	7.67e-07	0.0893	GAAGCTTCTAAA
		ERF017	Gh_D08G2565	Ethylene-responsive transcription factor ERF017	ERF	-218	-205	-	19.7143	9.4e-08	0.0223	TTGGACGGTGGAAG
		ERF017	Gh_D07G0130	Ethylene-responsive transcription factor ERF017	ERF	-218	-205	-	19.7143	9.4e-08	0.0223	TTGGACGGTGGAAG
GhCIPK39	Gh_D02G0060	BBM	Gh_A08G2008	AP2-like ethylene-responsive transcription factor BBM	AP2	-406	-425	+	17.0769	6.44e-07	0.00348	TGAAAAAAGAAGAAGAAAGG
		LBD19	Gh_D11G0861	LOB domain-containing protein 19	LBD	-90	-104	+	17.7937	4.52e-07	0.107	CCTGAAAACCAGGAA
		LBD19	Gh_A11G0741	LOB domain-containing protein 19	LBD	-90	-104	+	17.7937	4.52e-07	0.107	CCTGAAAACCAGGAA
GhCIPK40	Gh_D02G0404	MYB306	Gh_D11G2341	Myb-related protein 306	MYB	-874	-856	+	16.9524	9.05e-07	0.107	AGTTTTCAACCACCTTAGT
GhCIPK42	Gh_D03G1388	GATA1	Gh_A09G0518	GATA transcription factor 1	GATA	-1188	-1202	+	17.5821	6.18e-07	0.0488	GCGGTGGTGATGACC
		DREB2F	Gh_Sca004932G06	Dehydration-responsive element-binding protein 2F	ERF	-1187	-1197	-	17.4444	6.53e-07	0.155	TCACCACCGCT
		DREB2F	Gh_D11G3136	Dehydration-responsive element-binding protein 2F	ERF	-1187	-1197	-	17.4444	6.53e-07	0.155	TCACCACCGCT
		SHN3	Gh_D07G0278	Ethylene-responsive transcription factor SHINE 3	ERF	-1187	-1207	-	13.9265	8.16e-07	0.0214	CTCTCGGTCATCACCACCGCT
		SHN3	Gh_D07G0277	Ethylene-responsive transcription factor SHINE 3	ERF	-1187	-1207	-	13.9265	8.16e-07	0.0214	CTCTCGGTCATCACCACCGCT
		ERF021	Gh_D02G1021	Ethylene-responsive transcription factor ERF021	ERF	-1186	-1205	-	18.6875	2.07e-07	0.0106	CTCGGTCATCACCACCGCTG
		ERF021	Gh_A02G1737	Ethylene-responsive transcription factor ERF021	ERF	-1186	-1205	-	18.6875	2.07e-07	0.0106	CTCGGTCATCACCACCGCTG
		ERF7	Gh_A01G0650	Ethylene-responsive transcription factor 7	ERF	-1186	-1206	-	18.127	3.1e-07	0.00812	TCTCGGTCATCACCACCGCTG
		DREB2D	Gh_A05G2194	Dehydration-responsive element-binding protein 2D	ERF	-1186	-1200	-	18.3968	3.42e-07	0.0211	TCATCACCACCGCTG
		ERF003	Gh_D07G0308	Ethylene-responsive transcription factor ERF003	ERF	-1180	-1198	+	16.4762	8.53e-07	0.0504	GGATGCCAGCGGTGGTGAT
		ERF003	Gh_A07G0251	Ethylene-responsive transcription factor ERF003	ERF	-1180	-1198	+	16.4762	8.53e-07	0.0503	GGATGCCAGCGGTGGTGAT
		ERF017	Gh_D08G2565	Ethylene-responsive transcription factor ERF017	ERF	-208	-221	+	18.2698	3.95e-07	0.0469	TTGGACGGTGGAAC
		ERF017	Gh_D07G0130	Ethylene-responsive transcription factor ERF017	ERF	-208	-221	+	18.2698	3.95e-07	0.0469	TTGGACGGTGGAAC
		NA	Gh_A05G1857	Homeobox protein knotted-1-like 2	TALE	-626	-645	-	21.1351	4.54e-08	0.000414	TAGGCTCGGCCTGGCCCGGC
		NA	Gh_A05G1857	Homeobox protein knotted-1-like 2	TALE	-528	-547	+	21.7432	2.75e-08	0.000414	TGGTCTAGGCCCGGCCCGGC
		NA	Gh_A05G1857	Homeobox protein knotted-1-like 2	TALE	-396	-415	+	18.8378	2.56e-07	0.00183	GTGGCCCGGCCCGGCTCGAC
GhCIPK43	Gh_D05G0536	HAT22	Gh_A11G3156	Homeobox-leucine zipper protein HAT22	HD-ZIP	-1272	-1281	+	14.7945	9.38e-07	0.0557	CCCAATCATT
		HAT22	Gh_A11G3156	Homeobox-leucine zipper protein HAT22	HD-ZIP	-665	-674	+	14.7945	9.38e-07	0.0557	CCCAATCATT
		HAT5	Gh_Sca005979G01	Homeobox-leucine zipper protein HAT5	HD-ZIP	-584	-594	+	15.0448	7.58e-07	0.172	CCAATAATTGA
		HAT5	Gh_D10G0847	Homeobox-leucine zipper protein HAT5	HD-ZIP	-584	-594	+	15.0448	7.58e-07	0.174	CCAATAATTGA
		ATHB-13	Gh_D02G2405	Homeobox-leucine zipper protein ATHB-13	HD-ZIP	-584	-594	+	13.8235	7.58e-07	0.172	CCAATAATTGA
		ATHB-20	Gh_A09G0195	Homeobox-leucine zipper protein ATHB-20	HD-ZIP	-584	-594	+	15.3889	7.58e-07	0.176	CCAATAATTGA
		NA	Gh_A01G1655	Transcription factor HBP-1b(c1) (Fragment)	bZIP	-322	-336	-	17.4127	7.82e-07	0.186	TAAGCTGACGTCGGC
		DREB1D	Gh_A11G0080	Dehydration-responsive element-binding protein 1D	ERF	-319	-331	-	17.1587	8.3e-07	0.197	TGACGTCGGCGCT
		GATA25	Gh_D02G0862	GATA transcription factor 25	GATA	-220	-234	-	21.2063	4.66e-08	0.00368	TCGGAACCGTCGGAT
		DOF1.5	Gh_A10G0348	Dof zinc finger protein DOF1.5	Dof	-125	-145	-	16.254	3.85e-07	0.0123	GAAAAAAAGAAAAAGGGTGAA
		SOC1	Gh_A12G0936	MADS-box protein SOC1	MIKC_MADS	-124	-144	+	17.2059	4.19e-07	0.00151	CTTCACCCTTTTTCTTTTTTT
GhCIPK44	Gh_D05G0599	RAX3	Gh_D11G2061	Transcription factor RAX3	MYB	-1495	-1483	-	22.9744	1.92e-08	0.00152	GGGTGGTTGGTGG
		MYB306	Gh_A12G2645	Myb-related protein 306	MYB	-1497	-1479	-	19.5873	5.45e-08	0.00321	TGGAGGGTGGTTGGTGGTT
		MYB86	Gh_D07G1305	Transcription factor MYB86	MYB	-1496	-1482	+	18.619	7.69e-08	0.00608	ACCACCAACCACCCT
		MYB86	Gh_D08G2445	Transcription factor MYB86	MYB	-1496	-1476	-	18.3651	1.77e-07	0.0136	GATTGGAGGGTGGTTGGTGGT
		MYB86	Gh_A08G2287	Transcription factor MYB86	MYB	-1496	-1476	-	18.3651	1.77e-07	0.0137	GATTGGAGGGTGGTTGGTGGT
		MYB39	Gh_D08G1449	Transcription factor MYB39	MYB	-1496	-1482	-	16.9683	8.47e-07	0.0406	AGGGTGGTTGGTGGT
		RAX3	Gh_A11G1913	Transcription factor RAX3	MYB	-1495	-1483	-	22.9744	1.92e-08	0.00152	GGGTGGTTGGTGG
		MYB46	Gh_A08G1308	Transcription factor MYB46	MYB	-1495	-1485	-	19.1111	4.91e-08	0.00386	GTGGTTGGTGG
		MYB30	Gh_D07G2090	Transcription factor MYB30	MYB	-1495	-1481	+	19.127	8.35e-08	0.00654	CCACCAACCACCCTC
		NA	Gh_D08G2456	Myb-related protein Zm1	MYB	-88	-68	+	20.4762	5.72e-08	0.00505	TTGCTAAACCACCAACCACCC
		MYB306	Gh_A12G2645	Myb-related protein 306	MYB	-82	-64	-	19.5873	5.45e-08	0.00321	TGGAGGGTGGTTGGTGGTT
		MYB86	Gh_D07G1305	Transcription factor MYB86	MYB	-81	-67	+	18.619	7.69e-08	0.00608	ACCACCAACCACCCT
		MYB86	Gh_D08G2445	Transcription factor MYB86	MYB	-81	-61	-	18.3651	1.77e-07	0.0136	GATTGGAGGGTGGTTGGTGGT
		MYB86	Gh_A08G2287	Transcription factor MYB86	MYB	-81	-61	-	18.3651	1.77e-07	0.0137	GATTGGAGGGTGGTTGGTGGT
		MYB39	Gh_D08G1449	Transcription factor MYB39	MYB	-81	-67	-	16.9683	8.47e-07	0.0406	AGGGTGGTTGGTGGT
		RAX3	Gh_D11G2061	Transcription factor RAX3	MYB	-80	-68	-	22.9744	1.92e-08	0.00152	GGGTGGTTGGTGG
		RAX3	Gh_A11G1913	Transcription factor RAX3	MYB	-80	-68	-	22.9744	1.92e-08	0.00152	GGGTGGTTGGTGG
		MYB46	Gh_A08G1308	Transcription factor MYB46	MYB	-80	-70	-	19.1111	4.91e-08	0.00386	GTGGTTGGTGG
		MYB30	Gh_D07G2090	Transcription factor MYB30	MYB	-80	-66	+	19.127	8.35e-08	0.00654	CCACCAACCACCCTC
		DOF5.6	Gh_D09G1624	Dof zinc finger protein DOF5.6	Dof	-1436	-1416	+	16.0635	3.55e-07	0.0106	GGGAAAACGAAAAAGGGAATT
		DOF1.5	Gh_A10G0348	Dof zinc finger protein DOF1.5	Dof	-1436	-1416	+	16.2222	4.02e-07	0.0123	GGGAAAACGAAAAAGGGAATT
		DOF5.6	Gh_D09G1624	Dof zinc finger protein DOF5.6	Dof	-21	-1	+	16.0635	3.55e-07	0.0106	GGGAAAACGAAAAAGGGAATT
		DOF1.5	Gh_A10G0348	Dof zinc finger protein DOF1.5	Dof	-21	-1	+	16.2222	4.02e-07	0.0123	GGGAAAACGAAAAAGGGAATT
		CRF4	Gh_D12G2688	Ethylene-responsive transcription factor CRF4	ERF	-259	-239	-	17.7313	2.38e-07	0.0187	GAGCTGCCGCCCCCAACAGCA
		CRF4	Gh_A12G2705	Ethylene-responsive transcription factor CRF4	ERF	-259	-239	-	17.7313	2.38e-07	0.0186	GAGCTGCCGCCCCCAACAGCA
GhCIPK45	Gh_D05G0732	SOC1	Gh_A12G0936	MADS-box protein SOC1	MIKC_MADS	-541	-521	+	20.4412	3.81e-10	9.62e-06	CTTTTTTTTCTCTCTCTCTCT
		NAC037	Gh_A11G1635	NAC domain-containing protein 37	NAC	-1469	-1457	-	16.3492	1.04e-07	0.0246	CTTGTGGTTCACG
		DOF2.4	Gh_A13G2218	Dof zinc finger protein DOF2.4	Dof	-1180	-1166	+	14.9048	9.76e-07	0.0744	CATTTTTCCTTTTTC
		DOF5.6	Gh_D09G1624	Dof zinc finger protein DOF5.6	Dof	-1178	-1158	-	16.2063	2.83e-07	0.0106	GCTGAGCGGAAAAAGGAAAAA
		DOF1.5	Gh_A10G0348	Dof zinc finger protein DOF1.5	Dof	-1108	-1088	-	15.9365	5.99e-07	0.0137	AGAAAAAAGAAAAAGGGATAT
		DIVARICATA	Gh_D04G1244	Transcription factor DIVARICATA	MYB	-1137	-1117	-	17.1282	6.53e-07	0.0584	AGAGAAGTGGATAAGAAAGGA
		DIVARICATA	Gh_A04G0758	Transcription factor DIVARICATA	MYB	-1137	-1117	-	17.1282	6.53e-07	0.0562	AGAGAAGTGGATAAGAAAGGA
		DIVARICATA	Gh_D13G0594	Transcription factor DIVARICATA	MYB	-1132	-1120	-	16.3492	8.59e-07	0.102	GAAGTGGATAAGA
		SOC1	Gh_A12G0936	MADS-box protein SOC1	MIKC_MADS	-1105	-1085	+	16.7206	7.68e-07	0.00193	TCCCTTTTTCTTTTTTCTCCT
		SOC1	Gh_A12G0936	MADS-box protein SOC1	MIKC_MADS	-539	-519	+	17.9265	1.48e-07	0.000803	TTTTTTTCTCTCTCTCTCTTA
		BPC1	Gh_D01G1330	Protein BASIC PENTACYSTEINE1	BBR-BPC	-545	-522	-	11.5873	6.64e-07	0.00187	GAGAGAGAGAGAAAAAAAAGTATT
		BPC6	Gh_A01G0913	Protein BASIC PENTACYSTEINE6	BBR-BPC	-544	-524	+	12.1667	5.47e-07	0.0027	ATACTTTTTTTTCTCTCTCTC
		BPC1	Gh_D01G1330	Protein BASIC PENTACYSTEINE1	BBR-BPC	-543	-520	-	19.254	2.21e-08	0.000141	AAGAGAGAGAGAGAAAAAAAAGTA
		BPC6	Gh_A01G0913	Protein BASIC PENTACYSTEINE6	BBR-BPC	-542	-522	+	16.3611	9.71e-08	0.000707	ACTTTTTTTTCTCTCTCTCTC
		BPC1	Gh_D01G1330	Protein BASIC PENTACYSTEINE1	BBR-BPC	-541	-518	-	12.2857	4.98e-07	0.00154	ATAAGAGAGAGAGAGAAAAAAAAG
		BPC6	Gh_A01G0913	Protein BASIC PENTACYSTEINE6	BBR-BPC	-540	-520	+	19.6944	2.16e-08	0.000188	TTTTTTTTCTCTCTCTCTCTT
		BPC1	Gh_D01G1330	Protein BASIC PENTACYSTEINE1	BBR-BPC	-539	-516	-	14.9206	1.62e-07	0.000721	AAATAAGAGAGAGAGAGAAAAAAA
		BPC6	Gh_A01G0913	Protein BASIC PENTACYSTEINE6	BBR-BPC	-538	-518	+	12.6667	4.49e-07	0.00253	TTTTTTCTCTCTCTCTCTTAT
		BPC6	Gh_A01G0913	Protein BASIC PENTACYSTEINE6	BBR-BPC	-536	-516	+	10.7222	9.53e-07	0.00397	TTTTCTCTCTCTCTCTTATTT
		GAIPB	Gh_D01G1446	DELLA protein GAIP-B	GRAS	-541	-522	-	19.1304	3.8e-08	0.00114	GAGAGAGAGAGAAAAAAAAG
		GAIPB	Gh_D01G1446	DELLA protein GAIP-B	GRAS	-539	-520	-	16.6812	6.79e-07	0.00824	AAGAGAGAGAGAGAAAAAAA
		BBM	Gh_A08G2008	AP2-like ethylene-responsive transcription factor BBM	AP2	-539	-520	-	16.6795	9.56e-07	0.00387	AAGAGAGAGAGAGAAAAAAA
GhCIPK46	Gh_D05G1138	GBF1	Gh_D12G0618	G-box-binding factor 1	bZIP	-363	-354	+	15.3656	9.09e-07	0.0433	CGACGTGTCC
GhCIPK47	Gh_D05G1464	WRKY50	Gh_A06G0764	Probable WRKY transcription factor 50	WRKY	-1280	-1268	-	16.8889	7.42e-07	0.175	CTTTGACTTTTCT
		NAC002	Gh_D06G0417	NAC domain-containing protein 2	NAC	-1270	-1249	-	16.4444	6.45e-07	0.152	GGCGTGACCAATAAGGTATCTT
		NA	Gh_A05G1857	Homeobox protein knotted-1-like 2	TALE	-1110	-1091	-	16.7973	9.83e-07	0.00533	GTTCCGCTCTCCGCTGGTCC
		BBM	Gh_A08G2008	AP2-like ethylene-responsive transcription factor BBM	AP2	-235	-216	+	16.9487	7.32e-07	0.00348	AAAGAAAAGGGAAAAACAAA
		SOC1	Gh_A12G0936	MADS-box protein SOC1	MIKC_MADS	-234	-214	-	16.8971	6.21e-07	0.00177	TTTTTGTTTTTCCCTTTTCTT
		SOC1	Gh_A12G0936	MADS-box protein SOC1	MIKC_MADS	-228	-208	-	17	5.46e-07	0.00163	TTTCGTTTTTTGTTTTTCCCT
GhCIPK48	Gh_D05G2084	WRKY20	Gh_D01G0702	Probable WRKY transcription factor 20	WRKY	-774	-762	+	16.9524	5.38e-07	0.0639	ACCGTTGACCATC
		WRKY12	Gh_D12G0971	Probable WRKY transcription factor 12	WRKY	-773	-764	+	16.9739	8.27e-07	0.0655	CCGTTGACCA
		DOF5.6	Gh_D09G1624	Dof zinc finger protein DOF5.6	Dof	-638	-618	+	16.3651	2.18e-07	0.0106	ATGAAAAACAAAAAGGAAAGA
		DOF1.7	Gh_D10G0582	Dof zinc finger protein DOF1.7	Dof	-635	-615	+	15.3016	8.25e-07	0.0471	AAAAACAAAAAGGAAAGACCA
		DOF1.7	Gh_A10G0541	Dof zinc finger protein DOF1.7	Dof	-635	-615	+	15.3016	8.25e-07	0.0469	AAAAACAAAAAGGAAAGACCA
		ARF2	Gh_A07G0411	Auxin response factor 2	ARF	-593	-584	-	15.1111	3.59e-07	0.0421	AGCCGACAAG
		ARF8	Gh_A12G0483	Auxin response factor 8	ARF	-593	-585	+	14.4574	9.33e-07	0.11	CTTGTCGGC
GhCIPK49	Gh_D05G2659	Gtf3a	Gh_A05G3867	Transcription factor IIIA	C2H2	-910	-928	-	18.8258	1.77e-07	0.00224	ATCCCTCCACCACTTCCTC
		Gtf3a	Gh_A05G3867	Transcription factor IIIA	C2H2	-907	-925	-	16.2879	8.79e-07	0.0061	CCTCCACCACTTCCTCAAA
		ERF003	Gh_D07G0308	Ethylene-responsive transcription factor ERF003	ERF	-908	-926	+	16.8571	6.87e-07	0.0504	TTGAGGAAGTGGTGGAGGG
		ERF003	Gh_A07G0251	Ethylene-responsive transcription factor ERF003	ERF	-908	-926	+	16.8571	6.87e-07	0.0503	TTGAGGAAGTGGTGGAGGG
GhCIPK50	Gh_D06G0240	SPL4	Gh_D01G0457	Squamosa promoter-binding-like protein 4	SBP	-319	-310	-	16.2043	6.52e-08	0.0155	GGGTACGGCC
		SPL1	Gh_D11G1088	Squamosa promoter-binding-like protein 1	SBP	-318	-310	-	14.3883	8.65e-07	0.206	GGGTACGGC
		RF2b	Gh_A10G1607	Transcription factor RF2b	bZIP	-652	-642	-	17.7619	4.64e-07	0.11	GACGGCTGGCA
		MYB4	Gh_D07G1491	Myb-related protein Myb4	MYB	-420	-400	+	18.0794	2.47e-07	0.0203	ACCCCCTGTCTCCACCAAACG
		DOF3.6	Gh_A05G2599	Dof zinc finger protein DOF3.6	Dof	-74	-54	+	16.0312	9.05e-07	0.0169	TTTTCTTTTCTTTTCTTTGTT
GhCIPK51	Gh_D06G0521	BPC1	Gh_D01G1330	Protein BASIC PENTACYSTEINE1	BBR-BPC	-1498	-1475	+	18.254	3.56e-08	0.000209	AAGAGAGAGTGAGAGAAAAAAAAG
		BPC6	Gh_A01G0913	Protein BASIC PENTACYSTEINE6	BBR-BPC	-1498	-1478	-	17.0694	7.13e-08	0.000539	TTTTTTCTCTCACTCTCTCTT
		BPC1	Gh_D01G1330	Protein BASIC PENTACYSTEINE1	BBR-BPC	-1496	-1473	+	19.0794	2.4e-08	0.000149	GAGAGAGTGAGAGAAAAAAAAGGC
		BPC6	Gh_A01G0913	Protein BASIC PENTACYSTEINE6	BBR-BPC	-1496	-1476	-	11.6389	6.71e-07	0.00309	TTTTTTTTCTCTCACTCTCTC
		BPC6	Gh_A01G0913	Protein BASIC PENTACYSTEINE6	BBR-BPC	-1494	-1474	-	14.5556	2.09e-07	0.00135	CCTTTTTTTTCTCTCACTCTC
		SOC1	Gh_A12G0936	MADS-box protein SOC1	MIKC_MADS	-1495	-1475	-	16.7353	7.55e-07	0.00193	CTTTTTTTTCTCTCACTCTCT
GhCIPK52	Gh_D06G1020	GBF1	Gh_D12G0618	G-box-binding factor 1	bZIP	-512	-521	-	15.5806	6.83e-07	0.0406	TGACGTGGCA
		NA	Gh_A08G1385	Transcription factor HBP-1a	bZIP	-404	-418	-	17.2381	9.16e-07	0.109	GCTTCCCACGTGTCA
		CPRF1	Gh_A08G1122	Common plant regulatory factor 1	bZIP	-404	-418	+	17.1429	9.25e-07	0.0732	TGACACGTGGGAAGC
		ABI5	Gh_A01G1768	Protein ABSCISIC ACID-INSENSITIVE 5	bZIP	-402	-419	-	18.0159	6.01e-07	0.0711	GGCTTCCCACGTGTCACT
		ABF2	Gh_D05G1946	ABSCISIC ACID-INSENSITIVE 5-like protein 5	bZIP	-399	-416	+	17.4444	8.93e-07	0.211	AATAGTGACACGTGGGAA
		PIF1	Gh_D07G1543	Transcription factor PIF1	bHLH	-400	-413	+	17.6111	6.88e-07	0.075	ATAGTGACACGTGG
		BPE	Gh_D02G1714	Transcription factor BPE	bHLH	-400	-420	+	17.2063	9.77e-07	0.115	ATAGTGACACGTGGGAAGCCT
		J	Gh_D12G0778	MADS-box protein JOINTLESS	MIKC_MADS	-114	-128	+	17.4444	7.96e-07	0.053	TCTTTCTCTTTTGGG
		J	Gh_A12G0775	MADS-box protein JOINTLESS	MIKC_MADS	-114	-128	+	17.4444	7.96e-07	0.054	TCTTTCTCTTTTGGG
GhCIPK54	Gh_D06G1440	BZIP53	Gh_A05G1641	bZIP transcription factor 53	bZIP	-259	-245	+	19.7937	1.56e-07	0.00992	AGAGATGACGTGGAA
		BZIP53	Gh_D11G1147	bZIP transcription factor 53	bZIP	-259	-245	+	19.2222	2.2e-07	0.0111	AGAGATGACGTGGAA
		BZIP53	Gh_A11G1675	bZIP transcription factor 53	bZIP	-259	-245	+	18.873	2.95e-07	0.0173	AGAGATGACGTGGAA
		HY5	Gh_D08G2461	Transcription factor HY5	bZIP	-259	-245	+	18.1905	5.18e-07	0.0246	AGAGATGACGTGGAA
		CPRF1	Gh_A08G1122	Common plant regulatory factor 1	bZIP	-259	-245	-	17.6667	6.9e-07	0.0732	TTCCACGTCATCTCT
		BZIP43	Gh_A08G0476	Basic leucine zipper 43	bZIP	-257	-246	+	17.9744	2.53e-07	0.01	AGATGACGTGGA
GhCIPK55	Gh_D06G1441	SOC1	Gh_A12G0936	MADS-box protein SOC1	MIKC_MADS	-168	-188	+	16.8529	6.55e-07	0.00177	CCTTCCTTTCTTTCTTTGTTT
		SOC1	Gh_A12G0936	MADS-box protein SOC1	MIKC_MADS	-166	-186	+	17.2647	3.87e-07	0.00147	TTCCTTCCTTTCTTTCTTTGT
		SOC1	Gh_A12G0936	MADS-box protein SOC1	MIKC_MADS	-162	-182	+	17.7647	1.9e-07	0.000919	TCTCTTCCTTCCTTTCTTTCT
		BPC1	Gh_D01G1330	Protein BASIC PENTACYSTEINE1	BBR-BPC	-164	-187	-	11.8254	6.02e-07	0.00177	AACAAAGAAAGAAAGGAAGGAAGA
		BPC1	Gh_D01G1330	Protein BASIC PENTACYSTEINE1	BBR-BPC	-160	-183	-	13.4921	3e-07	0.00108	AAGAAAGAAAGGAAGGAAGAGAGT
GhCIPK56	Gh_D06G1928	SHN3	Gh_D07G0278	Ethylene-responsive transcription factor SHINE 3	ERF	-855	-835	+	18.3529	8.98e-08	0.00528	CCCCCCATCACCTTCTCCGCA
		SHN3	Gh_D07G0277	Ethylene-responsive transcription factor SHINE 3	ERF	-855	-835	+	18.3529	8.98e-08	0.00529	CCCCCCATCACCTTCTCCGCA
		ERF021	Gh_D02G1021	Ethylene-responsive transcription factor ERF021	ERF	-853	-834	+	18.5625	2.25e-07	0.0106	CCCCATCACCTTCTCCGCAA
		ERF021	Gh_A02G1737	Ethylene-responsive transcription factor ERF021	ERF	-853	-834	+	18.5625	2.25e-07	0.0106	CCCCATCACCTTCTCCGCAA
		ERF008	Gh_D03G0220	Ethylene-responsive transcription factor ERF008	ERF	-532	-516	+	18.1429	7.42e-07	0.176	AAATGTCGGTGACGTTT
		ERF038	Gh_A08G1516	Ethylene-responsive transcription factor ERF038	ERF	-529	-515	+	19.1905	1.91e-07	0.0452	TGTCGGTGACGTTTG
		LOB	Gh_D05G2414	Protein LATERAL ORGAN BOUNDARIES	LBD	-855	-835	+	16.7937	4.43e-07	0.0261	CCCCCCATCACCTTCTCCGCA
		ERF7	Gh_A01G0650	Ethylene-responsive transcription factor 7	ERF	-854	-834	+	19.0635	1.69e-07	0.00812	CCCCCATCACCTTCTCCGCAA
		Gtf3a	Gh_A05G3867	Transcription factor IIIA	C2H2	-854	-836	+	18.0985	2.84e-07	0.0025	CCCCCATCACCTTCTCCGC
		NLP4	Gh_D01G0872	Protein NLP4	Nin-like	-449	-435	+	16.6418	9.22e-07	0.0437	CCTGCAGCAGGTGGT
		GATA11	Gh_A08G1770	GATA transcription factor 11	GATA	-260	-246	+	17.6984	2.74e-07	0.0325	GTATCCGGATCTGGA
		GATA4	Gh_A08G1235	GATA transcription factor 4	GATA	-258	-244	+	17.0794	4.16e-07	0.0493	ATCCGGATCTGGATT
		GATA12	Gh_A05G0366	GATA transcription factor 12	GATA	-256	-244	-	18	1.18e-07	0.014	AATCCAGATCCGG
GhCIPK58	Gh_D06G2143	GATA25	Gh_D02G0862	GATA transcription factor 25	GATA	-311	-325	-	23.3016	6.45e-09	0.000766	TCCCAACCGTTGGAT
		BOA	Gh_A12G1550	Transcription factor BOA	G2-like	-302	-314	+	16.5714	5.3e-07	0.0629	GGATCGAAGATCC
GhCIPK59	Gh_D07G0265	WRKY12	Gh_D12G0971	Probable WRKY transcription factor 12	WRKY	-1360	-1369	+	16.9739	8.27e-07	0.0655	CCGTTGACCA
		J	Gh_D12G0778	MADS-box protein JOINTLESS	MIKC_MADS	-599	-613	+	17.2698	9.12e-07	0.053	ACTTTCTGTTTTGGG
		J	Gh_A12G0775	MADS-box protein JOINTLESS	MIKC_MADS	-599	-613	+	17.2698	9.12e-07	0.054	ACTTTCTGTTTTGGG
GhCIPK6	Gh_A05G0418	HAT22	Gh_A11G3156	Homeobox-leucine zipper protein HAT22	HD-ZIP	-855	-864	+	14.7945	9.38e-07	0.0557	CCCAATCATT
		TCP13	Gh_A05G3219	Transcription factor TCP13	TCP	-619	-631	+	20.5833	1.03e-07	0.0123	GTGGGGTCCACAC
		TCP15	Gh_A12G1522	Transcription factor TCP15	TCP	-619	-631	-	19.6032	1.75e-07	0.0251	GTGTGGACCCCAC
		TCP7	Gh_A03G1464	Transcription factor TCP7	TCP	-619	-629	+	19.4762	2.4e-07	0.0191	GTGGGGTCCAC
		TCP14	Gh_D07G0639	Transcription factor TCP14	TCP	-610	-629	+	9.28235	8.8e-07	0.0693	AATAATTCTGTGGGGTCCAC
		BBM	Gh_A08G2008	AP2-like ethylene-responsive transcription factor BBM	AP2	-119	-138	-	17.3462	4.85e-07	0.00334	CAGAAAAAAAAAGGGAGAAG
		SOC1	Gh_A12G0936	MADS-box protein SOC1	MIKC_MADS	-119	-139	+	16.7059	7.82e-07	0.00193	CTTCTCCCTTTTTTTTTCTGG
		SOC1	Gh_A12G0936	MADS-box protein SOC1	MIKC_MADS	-113	-133	+	16.9265	5.98e-07	0.00177	CTTTGGCTTCTCCCTTTTTTT
GhCIPK60	Gh_D07G0316	REF6	Gh_D07G0545	Lysine-specific demethylase REF6	C2H2	-421	-410	+	19.6667	1.64e-07	0.0126	AAAAACAGAGCA
		DEFA	Gh_D05G2452	Floral homeotic protein DEFICIENS	MIKC_MADS	-396	-382	+	16.9559	5.85e-07	0.135	CCCCAAAAAAGGCAA
		DEFA	Gh_A05G2191	Floral homeotic protein DEFICIENS	MIKC_MADS	-396	-382	+	16.9559	5.85e-07	0.135	CCCCAAAAAAGGCAA
		FBP2	Gh_D02G1502	Agamous-like MADS-box protein AGL9 homolog	MIKC_MADS	-394	-382	+	17.2836	1.14e-07	0.0271	CCAAAAAAGGCAA
		J	Gh_D12G0778	MADS-box protein JOINTLESS	MIKC_MADS	-394	-380	-	17.6508	6.68e-07	0.053	AATTGCCTTTTTTGG
		J	Gh_A12G0775	MADS-box protein JOINTLESS	MIKC_MADS	-394	-380	-	17.6508	6.68e-07	0.054	AATTGCCTTTTTTGG
GhCIPK61	Gh_D07G1173	NLP4	Gh_D01G0872	Protein NLP4	Nin-like	-1133	-1147	-	17.4328	3.91e-07	0.0232	CTTGCAGCAGCAGCT
		NLP4	Gh_D01G0872	Protein NLP4	Nin-like	-1130	-1144	-	17.9552	2.1e-07	0.0232	GCAGCAGCAGCTCAC
		GATA15	Gh_A02G0514	GATA transcription factor 15	GATA	-1112	-1130	+	23.9559	6.08e-09	0.00144	CATCATCATTATCATCATG
		GATA28	Gh_D13G0483	GATA transcription factor 28	GATA	-1112	-1130	+	23	1.06e-08	0.0025	CATCATCATTATCATCATG
		GATA28	Gh_A13G0435	GATA transcription factor 28	GATA	-1112	-1130	+	23	1.06e-08	0.0025	CATCATCATTATCATCATG
		GATA1	Gh_A09G0518	GATA transcription factor 1	GATA	-1112	-1126	-	17.1791	8.3e-07	0.0492	ATGATAATGATGATG
		GAIPB	Gh_D01G1446	DELLA protein GAIP-B	GRAS	-995	-1014	+	18.0725	1.48e-07	0.00262	GAGAAAGAGAGAAAAGAATA
		BPC1	Gh_D01G1330	Protein BASIC PENTACYSTEINE1	BBR-BPC	-995	-1018	+	13.9524	2.46e-07	0.000979	GAGAAAGAGAGAAAAGAATAAGGA
		BBM	Gh_A08G2008	AP2-like ethylene-responsive transcription factor BBM	AP2	-989	-1008	+	17.2436	5.42e-07	0.00341	AAAACTGAGAAAGAGAGAAA
GhCIPK62	Gh_D07G1332	ASR3	Gh_A01G0151	Trihelix transcription factor ASR3	Trihelix	-357	-374	-	16.3134	9.87e-08	0.00896	GTGCCCCTCTGCCCTAAA
		BZIP43	Gh_A08G0476	Basic leucine zipper 43	bZIP	-266	-277	+	19.9487	1.21e-07	0.00573	TGATGACGTGGA
		BZIP53	Gh_A05G1641	bZIP transcription factor 53	bZIP	-264	-278	+	18.7778	2.94e-07	0.0139	GTTGATGACGTGGAT
		BZIP53	Gh_A11G1675	bZIP transcription factor 53	bZIP	-264	-278	+	18.3968	3.99e-07	0.0173	GTTGATGACGTGGAT
		HY5	Gh_D08G2461	Transcription factor HY5	bZIP	-264	-278	+	19.4603	2.04e-07	0.0121	GTTGATGACGTGGAT
		BZIP53	Gh_D11G1147	bZIP transcription factor 53	bZIP	-264	-278	+	18.9048	2.67e-07	0.0111	GTTGATGACGTGGAT
		TCP13	Gh_A05G3219	Transcription factor TCP13	TCP	-252	-264	+	17.9722	4.3e-07	0.017	CTGGGGTCCACCG
		TCP15	Gh_A12G1522	Transcription factor TCP15	TCP	-252	-264	-	17.8095	6.35e-07	0.0251	CGGTGGACCCCAG
		GATA15	Gh_A02G0514	GATA transcription factor 15	GATA	-206	-224	-	21.5294	3.12e-08	0.00246	CATCATGAACATCGTCATC
		GATA28	Gh_A13G0435	GATA transcription factor 28	GATA	-197	-215	-	17.137	2.52e-07	0.0149	CATCGTCATCAATATCATT
		GATA28	Gh_D13G0483	GATA transcription factor 28	GATA	-197	-215	-	17.137	2.52e-07	0.0149	CATCGTCATCAATATCATT
		NA	Gh_A05G1857	Homeobox protein knotted-1-like 2	TALE	-161	-180	-	17.3919	6.76e-07	0.00405	TCCTCCCTCTGTTCCCCTCT
		NA	Gh_A05G1857	Homeobox protein knotted-1-like 2	TALE	-159	-178	-	22.4459	1.5e-08	0.000379	CTCCCTCTGTTCCCCTCTCC
		NA	Gh_A05G1857	Homeobox protein knotted-1-like 2	TALE	-157	-176	-	19.7973	1.28e-07	0.00108	CCCTCTGTTCCCCTCTCCCT
		NA	Gh_A05G1857	Homeobox protein knotted-1-like 2	TALE	-155	-174	-	17.3243	7.06e-07	0.00412	CTCTGTTCCCCTCTCCCTCT
		NA	Gh_A05G1857	Homeobox protein knotted-1-like 2	TALE	-153	-172	-	21.9459	2.31e-08	0.000414	CTGTTCCCCTCTCCCTCTCC
		NA	Gh_A05G1857	Homeobox protein knotted-1-like 2	TALE	-149	-168	-	22.6216	1.28e-08	0.000365	TCCCCTCTCCCTCTCCCTCT
		NA	Gh_A05G1857	Homeobox protein knotted-1-like 2	TALE	-147	-166	-	26.4054	2.61e-10	1.98e-05	CCCTCTCCCTCTCCCTCTCC
		NA	Gh_A05G1857	Homeobox protein knotted-1-like 2	TALE	-145	-164	-	21.2568	4.11e-08	0.000414	CTCTCCCTCTCCCTCTCCCT
		NA	Gh_A05G1857	Homeobox protein knotted-1-like 2	TALE	-143	-162	-	25.2297	9.89e-10	4.51e-05	CTCCCTCTCCCTCTCCCTTC
		BPC1	Gh_D01G1330	Protein BASIC PENTACYSTEINE1	BBR-BPC	-160	-183	+	14.6349	1.83e-07	0.000785	GAGAGGGGAACAGAGGGAGGATGG
		BPC6	Gh_A01G0913	Protein BASIC PENTACYSTEINE6	BBR-BPC	-154	-174	-	18.5833	3.62e-08	0.000292	CTCTGTTCCCCTCTCCCTCTC
		BPC1	Gh_D01G1330	Protein BASIC PENTACYSTEINE1	BBR-BPC	-154	-177	+	23.6349	2.42e-09	2e-05	GAGAGGGAGAGGGGAACAGAGGGA
		BPC6	Gh_A01G0913	Protein BASIC PENTACYSTEINE6	BBR-BPC	-152	-172	-	13.3889	3.36e-07	0.00211	CTGTTCCCCTCTCCCTCTCCC
		BPC1	Gh_D01G1330	Protein BASIC PENTACYSTEINE1	BBR-BPC	-152	-175	+	22.7619	3.84e-09	2.95e-05	GGGAGAGGGAGAGGGGAACAGAGG
		BPC1	Gh_D01G1330	Protein BASIC PENTACYSTEINE1	BBR-BPC	-150	-173	+	20.9365	9.67e-09	6.34e-05	GAGGGAGAGGGAGAGGGGAACAGA
		BPC6	Gh_A01G0913	Protein BASIC PENTACYSTEINE6	BBR-BPC	-148	-168	-	21.9444	7.27e-09	8.2e-05	TCCCCTCTCCCTCTCCCTCTC
		BPC1	Gh_D01G1330	Protein BASIC PENTACYSTEINE1	BBR-BPC	-148	-171	+	22.2381	5.02e-09	3.67e-05	GAGAGGGAGAGGGAGAGGGGAACA
		BPC1	Gh_D01G1330	Protein BASIC PENTACYSTEINE1	BBR-BPC	-146	-169	+	30.0952	6.02e-11	8.39e-07	GGGAGAGGGAGAGGGAGAGGGGAA
		BPC6	Gh_A01G0913	Protein BASIC PENTACYSTEINE6	BBR-BPC	-146	-166	-	24.4444	2.01e-09	2.83e-05	CCCTCTCCCTCTCCCTCTCCC
		BPC6	Gh_A01G0913	Protein BASIC PENTACYSTEINE6	BBR-BPC	-144	-164	-	15.9167	1.18e-07	0.000805	CTCTCCCTCTCCCTCTCCCTT
		BPC1	Gh_D01G1330	Protein BASIC PENTACYSTEINE1	BBR-BPC	-144	-167	+	25.9683	6.81e-10	6.6e-06	AAGGGAGAGGGAGAGGGAGAGGGG
		BPC6	Gh_A01G0913	Protein BASIC PENTACYSTEINE6	BBR-BPC	-142	-162	-	12.5417	4.72e-07	0.00253	CTCCCTCTCCCTCTCCCTTCT
		BPC1	Gh_D01G1330	Protein BASIC PENTACYSTEINE1	BBR-BPC	-142	-165	+	17.3492	5.42e-08	0.000275	AGAAGGGAGAGGGAGAGGGAGAGG
		BPC1	Gh_D01G1330	Protein BASIC PENTACYSTEINE1	BBR-BPC	-140	-163	+	22.1429	5.27e-09	3.67e-05	GGAGAAGGGAGAGGGAGAGGGAGA
		BPC1	Gh_D01G1330	Protein BASIC PENTACYSTEINE1	BBR-BPC	-138	-161	+	11.9841	5.64e-07	0.00168	TGGGAGAAGGGAGAGGGAGAGGGA
		GAIPB	Gh_D01G1446	DELLA protein GAIP-B	GRAS	-160	-179	+	16.8406	5.77e-07	0.0076	GAGAGGGGAACAGAGGGAGG
		GAIPB	Gh_D01G1446	DELLA protein GAIP-B	GRAS	-148	-167	+	16.8116	5.94e-07	0.0076	GAGAGGGAGAGGGAGAGGGG
		SOC1	Gh_A12G0936	MADS-box protein SOC1	MIKC_MADS	-157	-177	-	17.3824	3.3e-07	0.00139	TCCCTCTGTTCCCCTCTCCCT
		SOC1	Gh_A12G0936	MADS-box protein SOC1	MIKC_MADS	-151	-171	-	18.0588	1.2e-07	0.000803	TGTTCCCCTCTCCCTCTCCCT
		SOC1	Gh_A12G0936	MADS-box protein SOC1	MIKC_MADS	-149	-169	-	17.2647	3.87e-07	0.00147	TTCCCCTCTCCCTCTCCCTCT
		SOC1	Gh_A12G0936	MADS-box protein SOC1	MIKC_MADS	-145	-165	-	20.0441	1.46e-09	2.47e-05	CCTCTCCCTCTCCCTCTCCCT
		SOC1	Gh_A12G0936	MADS-box protein SOC1	MIKC_MADS	-143	-163	-	17.1324	4.61e-07	0.00154	TCTCCCTCTCCCTCTCCCTTC
		SOC1	Gh_A12G0936	MADS-box protein SOC1	MIKC_MADS	-139	-159	-	17.7647	1.9e-07	0.000919	CCTCTCCCTCTCCCTTCTCCC
		Gtf3a	Gh_A05G3867	Transcription factor IIIA	C2H2	-141	-159	-	22.2273	1.69e-08	0.00129	CCTCTCCCTCTCCCTTCTC
		Gtf3a	Gh_A05G3867	Transcription factor IIIA	C2H2	-150	-168	-	20.0606	7.77e-08	0.00207	TCCCCTCTCCCTCTCCCTC
		Gtf3a	Gh_A05G3867	Transcription factor IIIA	C2H2	-148	-166	-	18.3333	2.44e-07	0.00224	CCCTCTCCCTCTCCCTCTC
		Gtf3a	Gh_A05G3867	Transcription factor IIIA	C2H2	-147	-165	-	19.9924	8.13e-08	0.00207	CCTCTCCCTCTCCCTCTCC
		Gtf3a	Gh_A05G3867	Transcription factor IIIA	C2H2	-144	-162	-	16.8939	6.07e-07	0.00434	CTCCCTCTCCCTCTCCCTT
GhCIPK63	Gh_D08G0921	MYB4	Gh_D07G1491	Myb-related protein Myb4	MYB	-369	-389	-	16.6032	9.81e-07	0.0382	AAACTTCAGTCTCACCAACCA
		NA	Gh_D08G2456	Myb-related protein Zm1	MYB	-366	-386	-	17.5556	6.41e-07	0.0302	CTTCAGTCTCACCAACCAGCC
		MYB86	Gh_D07G1305	Transcription factor MYB86	MYB	-365	-379	-	17.4444	3.48e-07	0.0165	CTCACCAACCAGCCG
		MYB39	Gh_D08G1449	Transcription factor MYB39	MYB	-365	-379	+	16.9524	8.65e-07	0.0406	CGGCTGGTTGGTGAG
		RKD1	Gh_A09G2142	Protein RKD1	Nin-like	-352	-370	-	18.4603	3.4e-07	0.0399	CAGCCGTCTCATCTTCCCT
GhCIPK64	Gh_D09G0655	DIVARICATA	Gh_D04G1244	Transcription factor DIVARICATA	MYB	-1367	-1387	-	16.9872	7.5e-07	0.0584	AATAATTAGGATAAGAATGCA
		DIVARICATA	Gh_A04G0758	Transcription factor DIVARICATA	MYB	-1367	-1387	-	16.9872	7.5e-07	0.0562	AATAATTAGGATAAGAATGCA
		SOC1	Gh_A12G0936	MADS-box protein SOC1	MIKC_MADS	-254	-274	-	17.3529	3.43e-07	0.00142	CTCCTCTCTTCCCCTTTCTCT
		SOC1	Gh_A12G0936	MADS-box protein SOC1	MIKC_MADS	-91	-111	+	16.6912	7.96e-07	0.00194	TCTCTCTGTGTTTGTCTCTCG
		SOC1	Gh_A12G0936	MADS-box protein SOC1	MIKC_MADS	-81	-101	+	18.3235	7.66e-08	0.000803	TCTCTCTCTCTCTCTCTGTGT
		SOC1	Gh_A12G0936	MADS-box protein SOC1	MIKC_MADS	-79	-99	+	20.0294	1.52e-09	2.47e-05	TCTCTCTCTCTCTCTCTCTGT
		SOC1	Gh_A12G0936	MADS-box protein SOC1	MIKC_MADS	-77	-97	+	21.3235	5.7e-12	1.62e-07	TCTCTCTCTCTCTCTCTCTCT
		SOC1	Gh_A12G0936	MADS-box protein SOC1	MIKC_MADS	-75	-95	+	21.3235	5.7e-12	1.62e-07	TCTCTCTCTCTCTCTCTCTCT
		SOC1	Gh_A12G0936	MADS-box protein SOC1	MIKC_MADS	-73	-93	+	21.3235	5.7e-12	1.62e-07	TCTCTCTCTCTCTCTCTCTCT
		SOC1	Gh_A12G0936	MADS-box protein SOC1	MIKC_MADS	-71	-91	+	21.3235	5.7e-12	1.62e-07	TCTCTCTCTCTCTCTCTCTCT
		SOC1	Gh_A12G0936	MADS-box protein SOC1	MIKC_MADS	-69	-89	+	21.3235	5.7e-12	1.62e-07	TCTCTCTCTCTCTCTCTCTCT
		NA	Gh_A05G1857	Homeobox protein knotted-1-like 2	TALE	-254	-273	-	17.7973	5.2e-07	0.00338	TCCTCTCTTCCCCTTTCTCT
		NA	Gh_A05G1857	Homeobox protein knotted-1-like 2	TALE	-252	-271	-	18.8649	2.52e-07	0.00183	CTCTCTTCCCCTTTCTCTCC
		NA	Gh_A05G1857	Homeobox protein knotted-1-like 2	TALE	-92	-111	+	17.6216	5.83e-07	0.00359	CTCTCTGTGTTTGTCTCTCG
		NA	Gh_A05G1857	Homeobox protein knotted-1-like 2	TALE	-82	-101	+	19.5	1.6e-07	0.0013	CTCTCTCTCTCTCTCTGTGT
		NA	Gh_A05G1857	Homeobox protein knotted-1-like 2	TALE	-80	-99	+	21.5135	3.33e-08	0.000414	CTCTCTCTCTCTCTCTCTGT
		NA	Gh_A05G1857	Homeobox protein knotted-1-like 2	TALE	-78	-97	+	21.1622	4.44e-08	0.000414	CTCTCTCTCTCTCTCTCTCT
		NA	Gh_A05G1857	Homeobox protein knotted-1-like 2	TALE	-76	-95	+	21.1622	4.44e-08	0.000414	CTCTCTCTCTCTCTCTCTCT
		NA	Gh_A05G1857	Homeobox protein knotted-1-like 2	TALE	-74	-93	+	21.1622	4.44e-08	0.000414	CTCTCTCTCTCTCTCTCTCT
		NA	Gh_A05G1857	Homeobox protein knotted-1-like 2	TALE	-72	-91	+	21.1622	4.44e-08	0.000414	CTCTCTCTCTCTCTCTCTCT
		NA	Gh_A05G1857	Homeobox protein knotted-1-like 2	TALE	-70	-89	+	21.1622	4.44e-08	0.000414	CTCTCTCTCTCTCTCTCTCT
		BBM	Gh_A08G2008	AP2-like ethylene-responsive transcription factor BBM	AP2	-253	-272	+	19.0769	6.16e-08	0.00117	GAGAGAAAGGGGAAGAGAGG
		BBM	Gh_A08G2008	AP2-like ethylene-responsive transcription factor BBM	AP2	-79	-98	-	18.9103	7.75e-08	0.00117	CAGAGAGAGAGAGAGAGAGA
		BBM	Gh_A08G2008	AP2-like ethylene-responsive transcription factor BBM	AP2	-77	-96	-	20.1667	1.17e-08	0.000295	GAGAGAGAGAGAGAGAGAGA
		BBM	Gh_A08G2008	AP2-like ethylene-responsive transcription factor BBM	AP2	-75	-94	-	20.1667	1.17e-08	0.000295	GAGAGAGAGAGAGAGAGAGA
		BBM	Gh_A08G2008	AP2-like ethylene-responsive transcription factor BBM	AP2	-73	-92	-	20.1667	1.17e-08	0.000295	GAGAGAGAGAGAGAGAGAGA
		BBM	Gh_A08G2008	AP2-like ethylene-responsive transcription factor BBM	AP2	-71	-90	-	20.1667	1.17e-08	0.000295	GAGAGAGAGAGAGAGAGAGA
		BBM	Gh_A08G2008	AP2-like ethylene-responsive transcription factor BBM	AP2	-69	-88	-	20.1667	1.17e-08	0.000295	GAGAGAGAGAGAGAGAGAGA
		BPC1	Gh_D01G1330	Protein BASIC PENTACYSTEINE1	BBR-BPC	-251	-274	+	13.873	2.55e-07	0.000979	AGGAGAGAAAGGGGAAGAGAGGAG
		BPC1	Gh_D01G1330	Protein BASIC PENTACYSTEINE1	BBR-BPC	-249	-272	+	16.6667	7.41e-08	0.000367	GGAGGAGAGAAAGGGGAAGAGAGG
		BPC6	Gh_A01G0913	Protein BASIC PENTACYSTEINE6	BBR-BPC	-249	-269	-	10.6806	9.68e-07	0.00397	CTCTTCCCCTTTCTCTCCTCC
		BPC1	Gh_D01G1330	Protein BASIC PENTACYSTEINE1	BBR-BPC	-247	-270	+	13.7937	2.64e-07	0.000979	ATGGAGGAGAGAAAGGGGAAGAGA
		BPC1	Gh_D01G1330	Protein BASIC PENTACYSTEINE1	BBR-BPC	-87	-110	-	23.0635	3.28e-09	2.61e-05	GAGAGACAAACACAGAGAGAGAGA
		BPC1	Gh_D01G1330	Protein BASIC PENTACYSTEINE1	BBR-BPC	-85	-108	-	13.0794	3.57e-07	0.00124	GAGACAAACACAGAGAGAGAGAGA
		BPC6	Gh_A01G0913	Protein BASIC PENTACYSTEINE6	BBR-BPC	-84	-104	+	11.0417	8.44e-07	0.00367	CTCTCTCTCTCTCTGTGTTTG
		BPC1	Gh_D01G1330	Protein BASIC PENTACYSTEINE1	BBR-BPC	-83	-106	-	17.6032	4.82e-08	0.000262	GACAAACACAGAGAGAGAGAGAGA
		BPC6	Gh_A01G0913	Protein BASIC PENTACYSTEINE6	BBR-BPC	-82	-102	+	18.6389	3.53e-08	0.000292	CTCTCTCTCTCTCTCTGTGTT
		BPC1	Gh_D01G1330	Protein BASIC PENTACYSTEINE1	BBR-BPC	-81	-104	-	24.2381	1.75e-09	1.56e-05	CAAACACAGAGAGAGAGAGAGAGA
		BPC6	Gh_A01G0913	Protein BASIC PENTACYSTEINE6	BBR-BPC	-80	-100	+	21.125	1.09e-08	0.000107	CTCTCTCTCTCTCTCTCTGTG
		BPC1	Gh_D01G1330	Protein BASIC PENTACYSTEINE1	BBR-BPC	-79	-102	-	32.0952	1.76e-11	3.02e-07	AACACAGAGAGAGAGAGAGAGAGA
		BPC6	Gh_A01G0913	Protein BASIC PENTACYSTEINE6	BBR-BPC	-78	-98	+	34.5833	3.2e-12	7.22e-08	CTCTCTCTCTCTCTCTCTCTG
		BPC1	Gh_D01G1330	Protein BASIC PENTACYSTEINE1	BBR-BPC	-77	-100	-	36.746	7.3e-13	1.48e-08	CACAGAGAGAGAGAGAGAGAGAGA
		BPC6	Gh_A01G0913	Protein BASIC PENTACYSTEINE6	BBR-BPC	-76	-96	+	41.5	2.47e-14	9.3e-10	CTCTCTCTCTCTCTCTCTCTC
		BPC1	Gh_D01G1330	Protein BASIC PENTACYSTEINE1	BBR-BPC	-75	-98	-	41.7619	1.62e-14	6.01e-10	CAGAGAGAGAGAGAGAGAGAGAGA
		BPC6	Gh_A01G0913	Protein BASIC PENTACYSTEINE6	BBR-BPC	-74	-94	+	41.5	2.47e-14	9.3e-10	CTCTCTCTCTCTCTCTCTCTC
		BPC1	Gh_D01G1330	Protein BASIC PENTACYSTEINE1	BBR-BPC	-73	-96	-	46.3016	4.55e-16	2.53e-11	GAGAGAGAGAGAGAGAGAGAGAGA
		BPC6	Gh_A01G0913	Protein BASIC PENTACYSTEINE6	BBR-BPC	-72	-92	+	41.5	2.47e-14	9.3e-10	CTCTCTCTCTCTCTCTCTCTC
		BPC1	Gh_D01G1330	Protein BASIC PENTACYSTEINE1	BBR-BPC	-71	-94	-	46.3016	4.55e-16	2.53e-11	GAGAGAGAGAGAGAGAGAGAGAGA
		BPC6	Gh_A01G0913	Protein BASIC PENTACYSTEINE6	BBR-BPC	-70	-90	+	41.5	2.47e-14	9.3e-10	CTCTCTCTCTCTCTCTCTCTC
		BPC1	Gh_D01G1330	Protein BASIC PENTACYSTEINE1	BBR-BPC	-69	-92	-	46.3016	4.55e-16	2.53e-11	GAGAGAGAGAGAGAGAGAGAGAGA
		BPC6	Gh_A01G0913	Protein BASIC PENTACYSTEINE6	BBR-BPC	-68	-88	+	37.8194	3.46e-13	9.76e-09	ATCTCTCTCTCTCTCTCTCTC
		BPC1	Gh_D01G1330	Protein BASIC PENTACYSTEINE1	BBR-BPC	-67	-90	-	38.746	1.31e-13	4.18e-09	GAGAGAGAGAGAGAGAGAGAGATC
		BPC6	Gh_A01G0913	Protein BASIC PENTACYSTEINE6	BBR-BPC	-66	-86	+	20.9167	1.2e-08	0.000113	AGATCTCTCTCTCTCTCTCTC
		BPC1	Gh_D01G1330	Protein BASIC PENTACYSTEINE1	BBR-BPC	-65	-88	-	27.4603	2.95e-10	2.99e-06	GAGAGAGAGAGAGAGAGAGATCTT
		BPC6	Gh_A01G0913	Protein BASIC PENTACYSTEINE6	BBR-BPC	-64	-84	+	21.375	9.61e-09	9.86e-05	AAAGATCTCTCTCTCTCTCTC
		BPC1	Gh_D01G1330	Protein BASIC PENTACYSTEINE1	BBR-BPC	-63	-86	-	17.5079	5.04e-08	0.000267	GAGAGAGAGAGAGAGAGATCTTTG
		GAIPB	Gh_D01G1446	DELLA protein GAIP-B	GRAS	-81	-100	-	17.4058	3.16e-07	0.00521	CACAGAGAGAGAGAGAGAGA
		GAIPB	Gh_D01G1446	DELLA protein GAIP-B	GRAS	-79	-98	-	18.8696	5.46e-08	0.00114	CAGAGAGAGAGAGAGAGAGA
		GAIPB	Gh_D01G1446	DELLA protein GAIP-B	GRAS	-77	-96	-	18.9565	4.86e-08	0.00114	GAGAGAGAGAGAGAGAGAGA
		GAIPB	Gh_D01G1446	DELLA protein GAIP-B	GRAS	-75	-94	-	18.9565	4.86e-08	0.00114	GAGAGAGAGAGAGAGAGAGA
		GAIPB	Gh_D01G1446	DELLA protein GAIP-B	GRAS	-73	-92	-	18.9565	4.86e-08	0.00114	GAGAGAGAGAGAGAGAGAGA
		GAIPB	Gh_D01G1446	DELLA protein GAIP-B	GRAS	-71	-90	-	18.9565	4.86e-08	0.00114	GAGAGAGAGAGAGAGAGAGA
		GAIPB	Gh_D01G1446	DELLA protein GAIP-B	GRAS	-69	-88	-	18.9565	4.86e-08	0.00114	GAGAGAGAGAGAGAGAGAGA
GhCIPK65	Gh_D09G0739	SOC1	Gh_A12G0936	MADS-box protein SOC1	MIKC_MADS	-979	-999	+	17.3824	3.3e-07	0.00139	TCTCTCTGTTTTCCTCCTTTC
GhCIPK66	Gh_D09G1024	ERF021	Gh_D02G1021	Ethylene-responsive transcription factor ERF021	ERF	-1379	-1360	-	17.8906	3.5e-07	0.0118	CCCCACCCCCACCACCGATC
		ERF021	Gh_A02G1737	Ethylene-responsive transcription factor ERF021	ERF	-1379	-1360	-	17.8906	3.5e-07	0.0118	CCCCACCCCCACCACCGATC
		DREB2D	Gh_A05G2194	Dehydration-responsive element-binding protein 2D	ERF	-1379	-1365	-	17.6032	5.85e-07	0.0231	CCCCCACCACCGATC
		ERF012	Gh_A06G0359	Ethylene-responsive transcription factor ERF012	ERF	-1378	-1359	-	23.5079	5.91e-09	0.000695	CCCCCACCCCCACCACCGAT
		ERF054	Gh_A12G1267	Ethylene-responsive transcription factor ERF054	ERF	-1378	-1359	+	22.0794	1.88e-08	0.00222	ATCGGTGGTGGGGGTGGGGG
		SHN3	Gh_D07G0278	Ethylene-responsive transcription factor SHINE 3	ERF	-1378	-1358	-	20.9412	2.22e-08	0.00174	CCCCCCACCCCCACCACCGAT
		SHN3	Gh_D07G0277	Ethylene-responsive transcription factor SHINE 3	ERF	-1378	-1358	-	20.9412	2.22e-08	0.00174	CCCCCCACCCCCACCACCGAT
		DREB2D	Gh_A05G2194	Dehydration-responsive element-binding protein 2D	ERF	-1376	-1362	-	19.6032	1.48e-07	0.0176	CCACCCCCACCACCG
		ERF7	Gh_A01G0650	Ethylene-responsive transcription factor 7	ERF	-1376	-1356	-	18.2381	2.89e-07	0.00812	AACCCCCCACCCCCACCACCG
		CRF4	Gh_D12G2688	Ethylene-responsive transcription factor CRF4	ERF	-1376	-1356	-	15.0448	9.45e-07	0.0318	AACCCCCCACCCCCACCACCG
		CRF4	Gh_A12G2705	Ethylene-responsive transcription factor CRF4	ERF	-1376	-1356	-	15.0448	9.45e-07	0.0317	AACCCCCCACCCCCACCACCG
		ERF012	Gh_A06G0359	Ethylene-responsive transcription factor ERF012	ERF	-1375	-1356	-	17.7302	6.08e-07	0.0332	AACCCCCCACCCCCACCACC
		MYB4	Gh_D07G1491	Myb-related protein Myb4	MYB	-1377	-1357	-	17.7302	3.48e-07	0.0203	ACCCCCCACCCCCACCACCGA
		MYB46	Gh_A08G1308	Transcription factor MYB46	MYB	-934	-924	-	18.0476	1.12e-07	0.00658	GGTGTTGGTGG
		GATA1	Gh_A09G0518	GATA transcription factor 1	GATA	-1374	-1360	+	19.8806	9.14e-08	0.0108	GTGGTGGGGGTGGGG
		GATA15	Gh_A02G0514	GATA transcription factor 15	GATA	-795	-777	-	22.1176	2.15e-08	0.00246	GATAATCATCATCATCAAC
GhCIPK67	Gh_D09G2147	WRKY43	Gh_D08G1424	Probable WRKY transcription factor 43	WRKY	-688	-675	-	17.3968	7.4e-07	0.104	TCCGTTGACTTTAT
		WRKY7	Gh_A05G1774	Probable WRKY transcription factor 7	WRKY	-688	-675	-	17.4762	9.55e-07	0.225	TCCGTTGACTTTAT
		WRKY70	Gh_A05G3499	Probable WRKY transcription factor 70	WRKY	-687	-675	-	18.0159	7.16e-07	0.17	TCCGTTGACTTTA
		WRKY75	Gh_A07G2119	Probable WRKY transcription factor 75	WRKY	-687	-675	+	17.2222	8.99e-07	0.213	TAAAGTCAACGGA
		WRKY21	Gh_A07G1912	Probable WRKY transcription factor 21	WRKY	-687	-677	+	16.9524	9.38e-07	0.22	TAAAGTCAACG
		WRKY55	Gh_D04G0113	WRKY transcription factor 55	WRKY	-686	-675	-	17.6825	5.35e-07	0.127	TCCGTTGACTTT
		ZHD6	Gh_D11G1851	Zinc-finger homeodomain protein 6	ZF-HD	-172	-158	+	14	7.93e-07	0.0917	AAGGGTAATTAAGGA
		Gtf3a	Gh_A05G3867	Transcription factor IIIA	C2H2	-108	-90	+	19.4697	1.16e-07	0.00224	CCTTCTCTTATTCCTCCAC
GhCIPK68	Gh_D10G0342	ATHB-7	Gh_A11G0906	Homeobox-leucine zipper protein ATHB-7	HD-ZIP	-69	-60	+	13.068	8.1e-07	0.0964	GGCCAATCAA
GhCIPK69	Gh_D10G0421	MYB35	Gh_D05G3714	Transcription factor MYB35	MYB	-1019	-1005	-	15.9206	7.03e-07	0.164	GAAAATTAGGTGAAA
		At1g17520	Gh_D05G1306	Telomere repeat-binding factor 4	MYB_related	-858	-849	+	14.1613	2.27e-07	0.027	AGCCCTAGGC
		BPC1	Gh_D01G1330	Protein BASIC PENTACYSTEINE1	BBR-BPC	-283	-260	-	12.4286	4.69e-07	0.00147	AAGAGAGAAAGCAGAAGAGTGGGT
		BPC6	Gh_A01G0913	Protein BASIC PENTACYSTEINE6	BBR-BPC	-278	-258	+	13.1389	3.72e-07	0.00221	CTCTTCTGCTTTCTCTCTTTC
GhCIPK7	Gh_A05G0482	CRF4	Gh_D12G2688	Ethylene-responsive transcription factor CRF4	ERF	-256	-236	-	17.7313	2.38e-07	0.0187	GAGCTGCCGCCCCCAACAGCA
		CRF4	Gh_A12G2705	Ethylene-responsive transcription factor CRF4	ERF	-256	-236	-	17.7313	2.38e-07	0.0186	GAGCTGCCGCCCCCAACAGCA
		NA	Gh_D08G2456	Myb-related protein Zm1	MYB	-88	-68	+	20.4762	5.72e-08	0.00505	TTGCTAAACCACCAACCACCC
		MYB306	Gh_A12G2645	Myb-related protein 306	MYB	-82	-64	-	19.5873	5.45e-08	0.00321	TGGAGGGTGGTTGGTGGTT
		MYB86	Gh_D07G1305	Transcription factor MYB86	MYB	-81	-67	+	18.619	7.69e-08	0.00608	ACCACCAACCACCCT
		MYB86	Gh_D08G2445	Transcription factor MYB86	MYB	-81	-61	-	18.3651	1.77e-07	0.0136	GATTGGAGGGTGGTTGGTGGT
		MYB86	Gh_A08G2287	Transcription factor MYB86	MYB	-81	-61	-	18.3651	1.77e-07	0.0137	GATTGGAGGGTGGTTGGTGGT
		MYB39	Gh_D08G1449	Transcription factor MYB39	MYB	-81	-67	-	16.9683	8.47e-07	0.0406	AGGGTGGTTGGTGGT
		RAX3	Gh_D11G2061	Transcription factor RAX3	MYB	-80	-68	-	22.9744	1.92e-08	0.00152	GGGTGGTTGGTGG
		RAX3	Gh_A11G1913	Transcription factor RAX3	MYB	-80	-68	-	22.9744	1.92e-08	0.00152	GGGTGGTTGGTGG
		MYB46	Gh_A08G1308	Transcription factor MYB46	MYB	-80	-70	-	19.1111	4.91e-08	0.00386	GTGGTTGGTGG
		MYB30	Gh_D07G2090	Transcription factor MYB30	MYB	-80	-66	+	19.127	8.35e-08	0.00654	CCACCAACCACCCTC
GhCIPK70	Gh_D10G1152	BPC1	Gh_D01G1330	Protein BASIC PENTACYSTEINE1	BBR-BPC	-1266	-1243	+	12.4444	4.66e-07	0.00147	GAGGAGAATAAAGAAAGAGAGAGT
		BPC6	Gh_A01G0913	Protein BASIC PENTACYSTEINE6	BBR-BPC	-1258	-1238	-	12.1944	5.41e-07	0.0027	CACCAACTCTCTCTTTCTTTA
		BPC6	Gh_D01G1330	Protein BASIC PENTACYSTEINE6	BBR-BPC	-1256	-1233	+	17.7619	4.48e-08	0.000249	AAGAAAGAGAGAGTTGGTGGGAGG
		BBM	Gh_A08G2008	AP2-like ethylene-responsive transcription factor BBM	AP2	-1264	-1245	+	16.8077	8.41e-07	0.0036	GGAGAATAAAGAAAGAGAGA
		BBM	Gh_A08G2008	AP2-like ethylene-responsive transcription factor BBM	AP2	-222	-203	-	16.8718	7.91e-07	0.00359	AAAAACAAAGAAGAGAAAGA
		BBM	Gh_A08G2008	AP2-like ethylene-responsive transcription factor BBM	AP2	-133	-114	+	17.6667	3.43e-07	0.00299	AAAGGAAAAAAAAAAAGAGG
		NA	Gh_D08G2456	Myb-related protein Zm1	MYB	-1249	-1229	-	16.9683	9.81e-07	0.0386	TTTTCCTCCCACCAACTCTCT
		SOC1	Gh_A12G0936	MADS-box protein SOC1	MIKC_MADS	-230	-210	+	18.0882	1.14e-07	0.000803	TCCCTGCTTCTTTCTCTTCTT
		SOC1	Gh_A12G0936	MADS-box protein SOC1	MIKC_MADS	-137	-117	-	16.6618	8.24e-07	0.00197	CTTTTTTTTTTTCCTTTCTGG
		SOC1	Gh_A12G0936	MADS-box protein SOC1	MIKC_MADS	-134	-114	-	17.2206	4.11e-07	0.00151	CCTCTTTTTTTTTTTCCTTTC
		SOC1	Gh_A12G0936	MADS-box protein SOC1	MIKC_MADS	-132	-112	-	17.3088	3.65e-07	0.00145	CCCCTCTTTTTTTTTTTCCTT
		SOC1	Gh_A12G0936	MADS-box protein SOC1	MIKC_MADS	-131	-111	-	16.7353	7.55e-07	0.00193	TCCCCTCTTTTTTTTTTTCCT
		SOC1	Gh_A12G0936	MADS-box protein SOC1	MIKC_MADS	-130	-110	-	17.0294	5.26e-07	0.00162	TTCCCCTCTTTTTTTTTTTCC
		DOF3.4	Gh_A10G0838	Dof zinc finger protein DOF3.4	Dof	-135	-115	-	15.3016	9e-07	0.0292	CTCTTTTTTTTTTTCCTTTCT
GhCIPK71	Gh_D10G1464	DOF3.6	Gh_A05G2599	Dof zinc finger protein DOF3.6	Dof	-1041	-1061	+	16.5781	4.67e-07	0.0169	TTATCTTTTTCTTTTCTTTTA
		BBM	Gh_A08G2008	AP2-like ethylene-responsive transcription factor BBM	AP2	-1040	-1059	-	17.4103	4.54e-07	0.00322	AAAGAAAAGAAAAAGATAAA
		DOF5.6	Gh_D09G1624	Dof zinc finger protein DOF5.6	Dof	-1039	-1059	-	15.7143	6.07e-07	0.0137	AAAGAAAAGAAAAAGATAAAG
		HAT22	Gh_A11G3156	Homeobox-leucine zipper protein HAT22	HD-ZIP	-788	-797	-	14.7945	9.38e-07	0.0557	CCCAATCATT
		MYB39	Gh_D05G2173	Transcription factor MYB39	MYB	-72	-92	+	16.6984	6.14e-07	0.0483	GGGGGGAAGTTTGGTTGGCTT
		MYB108	Gh_A10G1563	Transcription factor MYB108	MYB	-72	-86	+	15.8095	6.48e-07	0.076	GGGGGGAAGTTTGGT
		ERF054	Gh_A12G1267	Ethylene-responsive transcription factor ERF054	ERF	-12	-31	+	17.9048	5.06e-07	0.0299	GGCGGCGAATGGGGAGTACC
		ERF7	Gh_A01G0650	Ethylene-responsive transcription factor 7	ERF	-11	-31	-	18.2857	2.8e-07	0.00812	GGTACTCCCCATTCGCCGCCA
		DREB2D	Gh_A05G2194	Dehydration-responsive element-binding protein 2D	ERF	-11	-25	-	18.3333	3.57e-07	0.0211	CCCCATTCGCCGCCA
		ERF3	Gh_A04G0106	Ethylene-responsive transcription factor 3	ERF	-11	-25	+	17.4444	5.49e-07	0.065	TGGCGGCGAATGGGG
		ERF021	Gh_D02G1021	Ethylene-responsive transcription factor ERF021	ERF	-11	-30	-	16.9531	6.38e-07	0.0188	GTACTCCCCATTCGCCGCCA
		ERF021	Gh_A02G1737	Ethylene-responsive transcription factor ERF021	ERF	-11	-30	-	16.9531	6.38e-07	0.0188	GTACTCCCCATTCGCCGCCA
		ERF5	Gh_D12G2134	Ethylene-responsive transcription factor 5	ERF	-11	-25	-	16.7937	6.47e-07	0.0767	CCCCATTCGCCGCCA
		ERF118	Gh_D12G1660	Ethylene-responsive transcription factor ERF118	ERF	-11	-25	-	17.0476	6.53e-07	0.0773	CCCCATTCGCCGCCA
		RAP2-11	Gh_D13G2199	Ethylene-responsive transcription factor RAP2-11	ERF	-11	-25	-	17.6508	6.58e-07	0.078	CCCCATTCGCCGCCA
		ERF087	Gh_D12G1411	Ethylene-responsive transcription factor ERF087	ERF	-11	-25	+	16.8889	7.42e-07	0.088	TGGCGGCGAATGGGG
		ERF086	Gh_D02G0518	Ethylene-responsive transcription factor ERF086	ERF	-11	-25	-	16.5873	9.57e-07	0.114	CCCCATTCGCCGCCA
		ERF038	Gh_A08G1516	Ethylene-responsive transcription factor ERF038	ERF	-11	-25	+	17.3016	9.9e-07	0.117	TGGCGGCGAATGGGG
		ERF091	Gh_A06G1176	Ethylene-responsive transcription factor ERF091	ERF	-10	-26	+	21	5.13e-08	0.00607	ATGGCGGCGAATGGGGA
		ERF4	Gh_D13G1555	Ethylene-responsive transcription factor 4	ERF	-8	-22	-	16.381	9.54e-07	0.226	CATTCGCCGCCATAC
		RAP2-12	Gh_A10G0471	Ethylene-responsive transcription factor RAP2-12	ERF	-2	-22	+	16.8254	6.88e-07	0.0405	CATGGTGTATGGCGGCGAATG
GhCIPK72	Gh_D10G1874	ASR3	Gh_A01G0151	Trihelix transcription factor ASR3	Trihelix	-1203	-1220	+	15.3731	6.94e-07	0.0328	TGAGGAGAGGGCCCTTAA
		SOC1	Gh_A12G0936	MADS-box protein SOC1	MIKC_MADS	-769	-789	-	16.6618	8.24e-07	0.00197	GTTTTCTTTTTTTTTTTCTTT
		SOC1	Gh_A12G0936	MADS-box protein SOC1	MIKC_MADS	-767	-787	-	17.9706	1.38e-07	0.000803	TTTCTTTTTTTTTTTCTTTGT
		DOF3.6	Gh_A05G2599	Dof zinc finger protein DOF3.6	Dof	-768	-788	-	16.4062	5.79e-07	0.0169	TTTTCTTTTTTTTTTTCTTTG
GhCIPK73	Gh_D11G1058	BZIP43	Gh_A08G0476	Basic leucine zipper 43	bZIP	-1489	-1478	-	23.7692	1.72e-08	0.00408	TGCTGACGTGGA
		BZIP43	Gh_A08G0476	Basic leucine zipper 43	bZIP	-1432	-1421	+	20.8974	5.45e-08	0.00432	CGCTGACGTGGA
		BZIP53	Gh_D11G1147	bZIP transcription factor 53	bZIP	-1490	-1476	-	20.0476	1.29e-07	0.0102	TTTGCTGACGTGGAT
		BZIP53	Gh_A05G1641	bZIP transcription factor 53	bZIP	-1490	-1476	-	19.6825	1.67e-07	0.00992	TTTGCTGACGTGGAT
		BZIP53	Gh_A11G1675	bZIP transcription factor 53	bZIP	-1490	-1476	-	19.6508	1.8e-07	0.0143	TTTGCTGACGTGGAT
		HY5	Gh_D08G2461	Transcription factor HY5	bZIP	-1490	-1476	-	17.3492	8.95e-07	0.0354	TTTGCTGACGTGGAT
		CPRF2	Gh_D11G2561	Light-inducible protein CPRF2	bZIP	-1489	-1478	-	17.871	1.54e-07	0.0122	TGCTGACGTGGA
		BZIP53	Gh_D11G1147	bZIP transcription factor 53	bZIP	-1450	-1436	-	17.3175	6.74e-07	0.0228	TTTGCTTACGTGGAC
		BZIP53	Gh_A05G1641	bZIP transcription factor 53	bZIP	-1450	-1436	-	17.0635	7.29e-07	0.0247	TTTGCTTACGTGGAC
		BZIP43	Gh_A08G0476	Basic leucine zipper 43	bZIP	-1449	-1438	-	17.5641	3.36e-07	0.0114	TGCTTACGTGGA
		BZIP53	Gh_A05G1641	bZIP transcription factor 53	bZIP	-1434	-1420	+	20.3651	1.09e-07	0.00992	TGCGCTGACGTGGAC
		BZIP53	Gh_D11G1147	bZIP transcription factor 53	bZIP	-1434	-1420	+	20.2222	1.15e-07	0.0102	TGCGCTGACGTGGAC
		HY5	Gh_D08G2461	Transcription factor HY5	bZIP	-1434	-1420	+	19.8571	1.45e-07	0.0121	TGCGCTGACGTGGAC
		BZIP53	Gh_A11G1675	bZIP transcription factor 53	bZIP	-1434	-1420	+	19.746	1.68e-07	0.0143	TGCGCTGACGTGGAC
		HY5	Gh_D11G2561	Transcription factor HY5	bZIP	-1432	-1421	+	18.6344	6.28e-08	0.00746	CGCTGACGTGGA
		BZIP53	Gh_A05G1641	bZIP transcription factor 53	bZIP	-1392	-1378	+	20.4444	1.04e-07	0.00992	CGCGCTGACGTGGAC
		BZIP53	Gh_D11G1147	bZIP transcription factor 53	bZIP	-1392	-1378	+	20.1111	1.24e-07	0.0102	CGCGCTGACGTGGAC
		BZIP53	Gh_A11G1675	bZIP transcription factor 53	bZIP	-1392	-1378	+	19.7778	1.65e-07	0.0143	CGCGCTGACGTGGAC
		HY5	Gh_D08G2461	Transcription factor HY5	bZIP	-1392	-1378	+	19.6984	1.67e-07	0.0121	CGCGCTGACGTGGAC
		BZIP43	Gh_A08G0476	Basic leucine zipper 43	bZIP	-1390	-1379	+	20.8974	5.45e-08	0.00432	CGCTGACGTGGA
		CPRF2	Gh_D11G2561	Light-inducible protein CPRF2	bZIP	-1390	-1379	+	18.6344	6.28e-08	0.00746	CGCTGACGTGGA
		TCP14	Gh_D07G0639	Transcription factor TCP14	TCP	-230	-211	-	19.2824	2.88e-08	0.00679	CCAGGTGGGGTGGGGTCCAC
		TCP13	Gh_A05G3219	Transcription factor TCP13	TCP	-232	-220	-	21.3472	4.62e-08	0.011	GTGGGGTCCACTA
		TCP15	Gh_A12G1522	Transcription factor TCP15	TCP	-232	-220	+	19.2222	2.35e-07	0.0251	TAGTGGACCCCAC
		TCP1	Gh_A07G1572	Transcription factor TCP1	TCP	-231	-202	+	16.8718	4.26e-07	0.0495	AGTGGACCCCACCCCACCTGGTATAACCCA
		TCP7	Gh_A03G1464	Transcription factor TCP7	TCP	-230	-220	-	19.4762	2.4e-07	0.0191	GTGGGGTCCAC
		Gtf3a	Gh_A05G3867	Transcription factor IIIA	C2H2	-183	-165	+	19.4318	1.19e-07	0.00224	CCGCTACTTCCTCTCCCTC
		SOC1	Gh_A12G0936	MADS-box protein SOC1	MIKC_MADS	-84	-64	-	17.0147	5.36e-07	0.00162	TTTTTTTTTTTTTTTTTTTTG
		SOC1	Gh_A12G0936	MADS-box protein SOC1	MIKC_MADS	-83	-63	-	17.2353	4.03e-07	0.0015	CTTTTTTTTTTTTTTTTTTTT
		SOC1	Gh_A12G0936	MADS-box protein SOC1	MIKC_MADS	-82	-62	-	17.3235	3.58e-07	0.00145	TCTTTTTTTTTTTTTTTTTTT
		SOC1	Gh_A12G0936	MADS-box protein SOC1	MIKC_MADS	-81	-61	-	16.6029	8.83e-07	0.00205	CTCTTTTTTTTTTTTTTTTTT
		BBM	Gh_A08G2008	AP2-like ethylene-responsive transcription factor BBM	AP2	-81	-62	+	16.9231	7.51e-07	0.00348	AAAAAAAAAAAAAAAAAAGA
GhCIPK74	Gh_D13G1983	NAC062	Gh_D09G1773	NAC domain-containing protein 62	NAC	-531	-517	-	17.5238	4.16e-07	0.0326	CTTGCCACTGAAGGA
		BHLH72	Gh_A03G0607	Transcription factor PIF7	bHLH	-484	-470	-	17.9861	5.65e-07	0.134	GATTGTGTCACGTGG
		PIF1	Gh_D07G1543	Transcription factor PIF1	bHLH	-484	-471	-	17.2639	9.48e-07	0.075	ATTGTGTCACGTGG
		MYB3R-1	Gh_D06G1002	Myb-related protein 3R-1	MYB	-417	-403	+	17.1111	4.8e-07	0.0569	AATCATAACCGTTGG
		GATA25	Gh_D02G0862	GATA transcription factor 25	GATA	-415	-401	+	20.4603	9.1e-08	0.00432	TCATAACCGTTGGAT
		REF6	Gh_D07G0545	Lysine-specific demethylase REF6	C2H2	-301	-290	+	19.8889	4.94e-08	0.0114	AGAAACAGAGCA
		DOF1.5	Gh_A10G0348	Dof zinc finger protein DOF1.5	Dof	-279	-259	+	17.254	8.39e-08	0.00479	ATTAAAAAGAAAAAGTGAAAA
		DOF5.6	Gh_D09G1624	Dof zinc finger protein DOF5.6	Dof	-279	-259	+	16.0317	3.74e-07	0.0106	ATTAAAAAGAAAAAGTGAAAA
		CDF3	Gh_D12G1755	Cyclic dof factor 3	Dof	-277	-259	+	17.6984	6.53e-08	0.00498	TAAAAAGAAAAAGTGAAAA
		DOF1.7	Gh_D10G0582	Dof zinc finger protein DOF1.7	Dof	-276	-256	+	17.6032	1.04e-08	0.00119	AAAAAGAAAAAGTGAAAAAAA
		DOF1.7	Gh_A10G0541	Dof zinc finger protein DOF1.7	Dof	-276	-256	+	17.6032	1.04e-08	0.00118	AAAAAGAAAAAGTGAAAAAAA
		DOF2.2	Gh_D05G0940	Dof zinc finger protein DOF2.2	Dof	-271	-251	-	18.5238	6.85e-09	0.000823	CTCCCTTTTTTTCACTTTTTC
		DOF2.4	Gh_A13G2218	Dof zinc finger protein DOF2.4	Dof	-271	-257	-	15.7937	1.1e-07	0.0126	TTTTTTCACTTTTTC
		DOF5.4	Gh_A07G0522	Dof zinc finger protein DOF5.4	Dof	-271	-258	+	14.4444	3.63e-07	0.0417	GAAAAAGTGAAAAA
		DOF3.4	Gh_A10G0838	Dof zinc finger protein DOF3.4	Dof	-270	-250	-	17.127	4.02e-08	0.00455	CCTCCCTTTTTTTCACTTTTT
		BPC1	Gh_D01G1330	Protein BASIC PENTACYSTEINE1	BBR-BPC	-273	-250	+	10.8095	9.11e-07	0.00251	AAGAAAAAGTGAAAAAAAGGGAGG
GhCIPK75	Gh_A05G3756	SPL9	Gh_A04G1331	Squamosa promoter-binding-like protein 9	SBP	-1193	-1203	+	13.9841	8.52e-07	0.203	GTTGTACGGTC
		WRKY12	Gh_D12G0971	Probable WRKY transcription factor 12	WRKY	-797	-806	-	16.9739	8.27e-07	0.0655	CCGTTGACCA
		WRKY20	Gh_D01G0702	Probable WRKY transcription factor 20	WRKY	-795	-807	-	17.619	1.48e-07	0.0352	ACCGTTGACCATT
		ARF8	Gh_A12G0483	Auxin response factor 8	ARF	-607	-615	-	14.4574	9.33e-07	0.11	CTTGTCGGC
		ARF2	Gh_A07G0411	Auxin response factor 2	ARF	-606	-615	+	15.1111	3.59e-07	0.0421	AGCCGACAAG
		BPC1	Gh_D01G1330	Protein BASIC PENTACYSTEINE1	BBR-BPC	-61	-84	+	12.6825	4.22e-07	0.0014	GAGAAGGATAAACGGAGAAAGACA
		BPC6	Gh_A01G0913	Protein BASIC PENTACYSTEINE6	BBR-BPC	-38	-58	+	11.7778	6.36e-07	0.00299	ATCCCACTTTCTCTCTCACCA
		BPC1	Gh_D01G1330	Protein BASIC PENTACYSTEINE1	BBR-BPC	-33	-56	-	13.5397	2.94e-07	0.00107	GTGAGAGAGAAAGTGGGATGCGGA
		BPC1	Gh_D01G1330	Protein BASIC PENTACYSTEINE1	BBR-BPC	-31	-54	-	12.746	4.11e-07	0.0014	GAGAGAGAAAGTGGGATGCGGAGA
GhCIPK76	Gh_A06G1872	MYB4	Gh_D07G1491	Myb-related protein Myb4	MYB	-418	-398	+	18.8889	1.07e-07	0.0203	ACCCCCTCTCTCCACCAAACG
		DOF3.6	Gh_A05G2599	Dof zinc finger protein DOF3.6	Dof	-74	-54	+	16.0312	9.05e-07	0.0169	TTTTCTTTTCTTTTCTTTGTT
GhCIPK77	Gh_A06G2019	GATA25	Gh_D02G0862	GATA transcription factor 25	GATA	-319	-305	+	23.3016	6.45e-09	0.000766	TCCCAACCGTTGGAT
		BOA	Gh_A12G1550	Transcription factor BOA	G2-like	-308	-296	-	16.5714	5.3e-07	0.0629	GGATCGAAGATCC
GhCIPK78	Gh_A09G2335	SOC1	Gh_A12G0936	MADS-box protein SOC1	MIKC_MADS	-855	-835	-	18.1618	1.01e-07	0.000803	TTTTTTCTTTTCTTTCTCTTT
		SOC1	Gh_A12G0936	MADS-box protein SOC1	MIKC_MADS	-172	-152	+	17.9853	1.35e-07	0.000803	TCCCTCTTTCTTCTTCTTCTT
		SOC1	Gh_A12G0936	MADS-box protein SOC1	MIKC_MADS	-166	-146	+	17.9265	1.48e-07	0.000803	TTTCTTCTTCTTCTTCTTCTT
		SOC1	Gh_A12G0936	MADS-box protein SOC1	MIKC_MADS	-163	-143	+	17.9265	1.48e-07	0.000803	CTTCTTCTTCTTCTTCTTCTT
		SOC1	Gh_A12G0936	MADS-box protein SOC1	MIKC_MADS	-160	-140	+	17.9265	1.48e-07	0.000803	CTTCTTCTTCTTCTTCTTCTT
		SOC1	Gh_A12G0936	MADS-box protein SOC1	MIKC_MADS	-857	-837	-	17.7941	1.82e-07	0.000919	TTTTCTTTTCTTTCTCTTTGC
		SOC1	Gh_A12G0936	MADS-box protein SOC1	MIKC_MADS	-851	-831	-	17.0441	5.16e-07	0.00162	CCTTTTTTTTCTTTTCTTTCT
		SOC1	Gh_A12G0936	MADS-box protein SOC1	MIKC_MADS	-180	-160	+	16.5441	9.44e-07	0.00212	TTTTCTCTTCCCTCTTTCTTC
		SOC1	Gh_A12G0936	MADS-box protein SOC1	MIKC_MADS	-176	-156	+	17.0735	4.97e-07	0.00159	CTCTTCCCTCTTTCTTCTTCT
		SOC1	Gh_A12G0936	MADS-box protein SOC1	MIKC_MADS	-170	-150	+	16.5441	9.44e-07	0.00212	CCTCTTTCTTCTTCTTCTTCT
		SOC1	Gh_A12G0936	MADS-box protein SOC1	MIKC_MADS	-169	-149	+	16.5	9.94e-07	0.00215	CTCTTTCTTCTTCTTCTTCTT
		BBM	Gh_A08G2008	AP2-like ethylene-responsive transcription factor BBM	AP2	-170	-151	-	19	6.87e-08	0.00117	GAAGAAGAAGAAGAAAGAGG
		BBM	Gh_A08G2008	AP2-like ethylene-responsive transcription factor BBM	AP2	-168	-149	-	18.1026	2.1e-07	0.00205	AAGAAGAAGAAGAAGAAAGA
		BBM	Gh_A08G2008	AP2-like ethylene-responsive transcription factor BBM	AP2	-852	-833	+	17.0385	6.69e-07	0.00348	GAGAAAGAAAAGAAAAAAAA
		Gtf3a	Gh_A05G3867	Transcription factor IIIA	C2H2	-163	-145	+	18.553	2.12e-07	0.00224	CTTCTTCTTCTTCTTCTTC
		Gtf3a	Gh_A05G3867	Transcription factor IIIA	C2H2	-160	-142	+	18.553	2.12e-07	0.00224	CTTCTTCTTCTTCTTCTTC
GhCIPK79	Gh_D09G2419	BPC1	Gh_D01G1330	Protein BASIC PENTACYSTEINE1	BBR-BPC	-138	-161	+	12.7143	4.17e-07	0.0014	GAAAGAGGGAAGAGGGAAGAGAGA
		BPC1	Gh_D01G1330	Protein BASIC PENTACYSTEINE1	BBR-BPC	-136	-159	+	11.3333	7.37e-07	0.00205	AAGAAAGAGGGAAGAGGGAAGAGA
		SOC1	Gh_A12G0936	MADS-box protein SOC1	MIKC_MADS	-135	-155	-	16.7059	7.82e-07	0.00193	TTCCCTCTTCCCTCTTTCTTC
		SOC1	Gh_A12G0936	MADS-box protein SOC1	MIKC_MADS	-131	-151	-	17.0735	4.97e-07	0.00159	CTCTTCCCTCTTTCTTCTTCT
		SOC1	Gh_A12G0936	MADS-box protein SOC1	MIKC_MADS	-127	-147	-	17.9853	1.35e-07	0.000803	TCCCTCTTTCTTCTTCTTCTT
		SOC1	Gh_A12G0936	MADS-box protein SOC1	MIKC_MADS	-125	-145	-	16.5441	9.44e-07	0.00212	CCTCTTTCTTCTTCTTCTTCT
		SOC1	Gh_A12G0936	MADS-box protein SOC1	MIKC_MADS	-124	-144	-	16.5	9.94e-07	0.00215	CTCTTTCTTCTTCTTCTTCTT
		SOC1	Gh_A12G0936	MADS-box protein SOC1	MIKC_MADS	-121	-141	-	17.9265	1.48e-07	0.000803	TTTCTTCTTCTTCTTCTTCTT
		SOC1	Gh_A12G0936	MADS-box protein SOC1	MIKC_MADS	-118	-138	-	17.9265	1.48e-07	0.000803	CTTCTTCTTCTTCTTCTTCTT
		SOC1	Gh_A12G0936	MADS-box protein SOC1	MIKC_MADS	-115	-135	-	17.9265	1.48e-07	0.000803	CTTCTTCTTCTTCTTCTTCTT
		SOC1	Gh_A12G0936	MADS-box protein SOC1	MIKC_MADS	-112	-132	-	17.9265	1.48e-07	0.000803	CTTCTTCTTCTTCTTCTTCTT
		SOC1	Gh_A12G0936	MADS-box protein SOC1	MIKC_MADS	-109	-129	-	17.9265	1.48e-07	0.000803	CTTCTTCTTCTTCTTCTTCTT
		SOC1	Gh_A12G0936	MADS-box protein SOC1	MIKC_MADS	-106	-126	-	17.9265	1.48e-07	0.000803	CTTCTTCTTCTTCTTCTTCTT
		SOC1	Gh_A12G0936	MADS-box protein SOC1	MIKC_MADS	-13	-33	+	17.1471	4.52e-07	0.00154	TTTTCTTTTCTTTTTTTTTTT
		SOC1	Gh_A12G0936	MADS-box protein SOC1	MIKC_MADS	-11	-31	+	17.5	2.8e-07	0.00122	TTTTTTCTTTTCTTTTTTTTT
		SOC1	Gh_A12G0936	MADS-box protein SOC1	MIKC_MADS	-7	-27	+	16.5294	9.6e-07	0.00212	TCTTTTTTTTCTTTTCTTTTT
		SOC1	Gh_A12G0936	MADS-box protein SOC1	MIKC_MADS	-5	-25	+	16.8529	6.55e-07	0.00177	TGTCTTTTTTTTCTTTTCTTT
		BBM	Gh_A08G2008	AP2-like ethylene-responsive transcription factor BBM	AP2	-126	-145	+	19	6.87e-08	0.00117	GAAGAAGAAGAAGAAAGAGG
		BBM	Gh_A08G2008	AP2-like ethylene-responsive transcription factor BBM	AP2	-124	-143	+	18.1026	2.1e-07	0.00205	AAGAAGAAGAAGAAGAAAGA
		BBM	Gh_A08G2008	AP2-like ethylene-responsive transcription factor BBM	AP2	-14	-33	-	18.8205	8.78e-08	0.00117	AAAAAAAAAAAGAAAAGAAA
		BBM	Gh_A08G2008	AP2-like ethylene-responsive transcription factor BBM	AP2	-12	-31	-	17.5641	3.85e-07	0.00301	AAAAAAAAAGAAAAGAAAAA
		BBM	Gh_A08G2008	AP2-like ethylene-responsive transcription factor BBM	AP2	-9	-28	-	17.0385	6.69e-07	0.00348	AAAAAAGAAAAGAAAAAAAA
		Gtf3a	Gh_A05G3867	Transcription factor IIIA	C2H2	-120	-138	-	18.553	2.12e-07	0.00224	CTTCTTCTTCTTCTTCTTC
		Gtf3a	Gh_A05G3867	Transcription factor IIIA	C2H2	-117	-135	-	18.553	2.12e-07	0.00224	CTTCTTCTTCTTCTTCTTC
		Gtf3a	Gh_A05G3867	Transcription factor IIIA	C2H2	-114	-132	-	18.553	2.12e-07	0.00224	CTTCTTCTTCTTCTTCTTC
		Gtf3a	Gh_A05G3867	Transcription factor IIIA	C2H2	-111	-129	-	18.553	2.12e-07	0.00224	CTTCTTCTTCTTCTTCTTC
		Gtf3a	Gh_A05G3867	Transcription factor IIIA	C2H2	-108	-126	-	18.553	2.12e-07	0.00224	CTTCTTCTTCTTCTTCTTC
		DOF3.6	Gh_A05G2599	Dof zinc finger protein DOF3.6	Dof	-13	-33	+	18.4375	3.02e-08	0.00337	TTTTCTTTTCTTTTTTTTTTT
		DOF3.6	Gh_A05G2599	Dof zinc finger protein DOF3.6	Dof	-4	-24	+	16.0625	8.73e-07	0.0169	TTGTCTTTTTTTTCTTTTCTT
GhCIPK8	Gh_A05G0601	DOF5.6	Gh_D09G1624	Dof zinc finger protein DOF5.6	Dof	-1178	-1158	-	15.5873	7.31e-07	0.0138	GCAGAGCGGCAAAAGGAAAAA
		DOF1.5	Gh_A10G0348	Dof zinc finger protein DOF1.5	Dof	-1108	-1088	-	15.9365	5.99e-07	0.0137	AGAAAAAAGAAAAAGGGATAT
		DIVARICATA	Gh_D04G1244	Transcription factor DIVARICATA	MYB	-1137	-1117	-	17.1282	6.53e-07	0.0584	AGAGAAGTGGATAAGAAAGGA
		DIVARICATA	Gh_A04G0758	Transcription factor DIVARICATA	MYB	-1137	-1117	-	17.1282	6.53e-07	0.0562	AGAGAAGTGGATAAGAAAGGA
		DIVARICATA	Gh_D13G0594	Transcription factor DIVARICATA	MYB	-1132	-1120	-	16.3492	8.59e-07	0.102	GAAGTGGATAAGA
		SOC1	Gh_A12G0936	MADS-box protein SOC1	MIKC_MADS	-1105	-1085	+	16.7206	7.68e-07	0.00193	TCCCTTTTTCTTTTTTCTCCT
		BPC1	Gh_D01G1330	Protein BASIC PENTACYSTEINE1	BBR-BPC	-541	-518	-	10.6825	9.58e-07	0.0026	AAGAGAGAGAGAAGAGTAAAAAAG
		GAIPB	Gh_D01G1446	DELLA protein GAIP-B	GRAS	-361	-342	-	17.1739	4.06e-07	0.00623	AACAAAACGAGAAAAAAAGG
GhCIPK9	Gh_A05G1020	LBD6	Gh_D11G3076	LOB domain-containing protein 6	LBD	-294	-274	+	16.6349	6.49e-07	0.0764	GCTTTGGCGCTCCTTCCGCAG

## Sheet: Table S10
Table S10. The information of 17 non-synonymous SNPs in G. hirsutum and G. barbadense.
Gene Name	Gene ID	Chromosome_SNP_position	RNA-seq data		TM-1_NAU	TM-1_ZJU	Hai 7124_ZJU	Xinhai 21_NAU	3-79_HAU
			CRI 36	Hai 7124
GhCIPK14	Gh_A06G0919	A06_SNP_36770442	T	G	T	T	G	G	G
		A06_SNP_36770492	C	G	C	C	G	G	G
		A06_SNP_36771240	A	G	A	A	G	G	G
		A06_SNP_36771383	T	G	T	T	G	G	G
		A06_SNP_36771432	G	C	G	G	C	C	C
GhCIPK42	Gh_D03G1388	D03_SNP_42540623	G	C	G	G	G	G	G
		D03_SNP_42540786	T	G	T	T	T	T	T
		D03_SNP_42540928	T	G	T	G	T	T	T
		D03_SNP_42541344	T	C	T	T	C	C	C
GhCIPK47	Gh_D05G1464	D05_SNP_13037423	A	C	A	A	C	C	C
		D05_SNP_13037498	C	T	C	C	T	T	C
GhCIPK62	Gh_D07G1332	D07_SNP_21380400	T	A	T	T	T	T	T
		D07_SNP_21380991	A	G	A	A	A	A	A
GhCIPK66	Gh_D09G1024	D09_SNP_36225052	T	G	T	T	G	G	G
		D09_SNP_36226232	G	A	G	G	A	A	A
GhCIPK74	Gh_D13G1983	D13_SNP_55191179	A	G	A	A	A	A	A
		D13_SNP_55192305	A	T	A	-	-	-	-

[truncated: 3 more sheets: Table S11, Table S12, Table S13]
